# Supplementary material for: Stage- and sex-specific transcriptome analyses reveal distinctive sensory gene expression patterns in a butterfly
Source: BMC Genomics. 2021 Aug 2;22:584. doi: 10.1186/s12864-021-07819-4 (PMC8327453; doi:10.1186/s12864-021-07819-4)
Supplement: Supplementary file 2 — Additional file 2: Supplemental Tables S2-S24. [file 12864_2021_7819_MOESM2_ESM.xlsx]

## Sheet: Table_S2
Table S2: Blast2GO functional annotation of Bicyclus anynana genome assembly (v1.2) and DESeq2 results from the y ~ family + sex + stage model. Genes that were not in the expression set are denoted with “NA” across all DESeq2 results (baseMean, log2FoldChange, lfcSE, pvalue, and padj).
Blast2GO Functional Annotation																DESeq2 Results
SeqName	Tags	Description	Best_Blast_Hit	Length	#_Hits	e_Value	sim_mean	#_GO	GO_IDs	GO_Names	Enzyme_Codes	Enzyme_Names	InterPro_IDs	InterPro_GO_IDs	InterPro_GO_Names	Upregulated_in	baseMean	log2FoldChange	lfcSE	pvalue	padj
BANY.1.2.g10506	[INTERPRO, BLASTED, MAPPED, ANNOTATED]	long wavelength-sensitive opsin	AF484249_1LW opsin, partial [Bicyclus anynana]	4314	10	1.54e-40	61.1	2	P:GO:0009987; P:GO:0050896	P:cellular process; P:response to stimulus	NA	NA	no IPS match	no IPS match	no IPS match	Adult	341750	9.37374	0.224437	0	0
BANY.1.2.g05189	[INTERPRO, BLASTED, MAPPED, ANNOTATED]	CRAL-TRIO domain-containing protein	uncharacterized protein LOC112043701 [Bicyclus anynana]	9576	10	1.07e-31	92.1	1	F:GO:0008080	F:N-acetyltransferase activity	EC:2.3.1.5	Arylamine N-acetyltransferase	no IPS match	no IPS match	no IPS match	Adult	27025.5	11.9507	0.299171	0	0
BANY.1.2.g03920	[INTERPRO, BLASTED, ANNOTATED]	cytochrome P450 6B2-like	uncharacterized protein LOC112042826 [Bicyclus anynana]	4091	10	0	78.2	4	F:GO:0005506; F:GO:0016705; F:GO:0020037; P:GO:0055114	F:iron ion binding; F:oxidoreductase activity, acting on paired donors, with incorporation or reduction of molecular oxygen; F:heme binding; P:oxidation-reduction process	NA	NA	IPR002401 (PRINTS); IPR001128 (PRINTS); IPR001128 (PFAM); IPR036396 (G3DSA:1.10.630.GENE3D); PTHR24292 (PANTHER); PTHR24292:SF87 (PANTHER); IPR017972 (PROSITE_PATTERNS); CYTOPLASMIC_DOMAIN (PHOBIUS); TRANSMEMBRANE (PHOBIUS); NON_CYTOPLASMIC_DOMAIN (PHOBIUS); IPR036396 (SUPERFAMILY); TMhelix (TMHMM)	F:GO:0005506; F:GO:0016705; F:GO:0020037; P:GO:0055114	F:iron ion binding; F:oxidoreductase activity, acting on paired donors, with incorporation or reduction of molecular oxygen; F:heme binding; P:oxidation-reduction process	Adult	3815.47	8.02754	0.219619	2.6697e-293	1.34589e-289
BANY.1.2.g03772	[INTERPRO, BLASTED, MAPPED, ANNOTATED]	neither inactivation nor afterpotential protein C isoform X1	neither inactivation nor afterpotential protein C [Bicyclus anynana]	10252	10	0	76.85	2	F:GO:0000166; F:GO:0003824	F:nucleotide binding; F:catalytic activity	NA	NA	mobidb-lite (MOBIDB_LITE); mobidb-lite (MOBIDB_LITE); mobidb-lite (MOBIDB_LITE); mobidb-lite (MOBIDB_LITE); mobidb-lite (MOBIDB_LITE)	no GO terms	no GO terms	Adult	17625.3	7.79903	0.221195	1.2561e-275	4.74933e-272
BANY.1.2.g00099	[INTERPRO, BLASTED, ANNOTATED]	carboxypeptidase N subunit 2-like	slit homolog 1 protein-like [Bicyclus anynana]	14986	10	6.9e-71	91.21	1	F:GO:0005515	F:protein binding	NA	NA	IPR003591 (SMART); SM00365 (SMART); IPR001611 (PFAM); IPR032675 (G3DSA:3.80.10.GENE3D); IPR032675 (G3DSA:3.80.10.GENE3D); PTHR24366 (PANTHER); PTHR24366:SF119 (PANTHER); IPR001611 (PROSITE_PROFILES); IPR001611 (PROSITE_PROFILES); IPR001611 (PROSITE_PROFILES); IPR001611 (PROSITE_PROFILES); IPR001611 (PROSITE_PROFILES); IPR001611 (PROSITE_PROFILES); SSF52058 (SUPERFAMILY)	F:GO:0005515	F:protein binding	Adult	2347.98	8.36591	0.270542	3.70143e-220	1.11961e-216
BANY.1.2.g05827	[INTERPRO, BLASTED, MAPPED, ANNOTATED]	enhancer of yellow 2 transcription factor-like	peptidyl-prolyl cis-trans isomerase, rhodopsin-specific isozyme-like [Bicyclus anynana]	8661	10	1.13e-39	93.05	9	C:GO:0000124; F:GO:0003713; C:GO:0005643; P:GO:0006368; P:GO:0006406; P:GO:0016578; P:GO:0045893; C:GO:0070390; C:GO:0071819	C:SAGA complex; F:transcription coactivator activity; C:nuclear pore; P:transcription elongation from RNA polymerase II promoter; P:mRNA export from nucleus; P:histone deubiquitination; P:positive regulation of transcription, DNA-templated; C:transcription export complex 2; C:DUBm complex	NA	NA	no IPS match	no IPS match	no IPS match	Adult	2380.65	7.27518	0.238727	2.91494e-217	7.34758e-214
BANY.1.2.g15017	[INTERPRO, BLASTED]	leucine-rich repeat-containing protein 40 isoform X2	leucine-rich repeat-containing protein 40-like isoform X2 [Bicyclus anynana]	3028	10	1.43e-27	92.12	NA	NA	NA	NA	NA	SIGNAL_PEPTIDE_H_REGION (PHOBIUS); SIGNAL_PEPTIDE_C_REGION (PHOBIUS); SIGNAL_PEPTIDE (PHOBIUS); SIGNAL_PEPTIDE_N_REGION (PHOBIUS); NON_CYTOPLASMIC_DOMAIN (PHOBIUS); SignalP-noTM (SIGNALP_EUK)	no GO terms	no GO terms	Larva	14681.6	-6.82592	0.217331	1.18956e-211	2.57014e-208
BANY.1.2.g12992	[INTERPRO, BLASTED]	ejaculatory bulb-specific protein 3-like	ejaculatory bulb-specific protein 3-like [Bicyclus anynana]	4410	10	1.22e-77	86	NA	NA	NA	NA	NA	IPR036682 (G3DSA:1.10.2080.GENE3D); IPR005055 (PFAM); IPR005055 (PANTHER); PTHR11257:SF12 (PANTHER); NON_CYTOPLASMIC_DOMAIN (PHOBIUS); TRANSMEMBRANE (PHOBIUS); CYTOPLASMIC_DOMAIN (PHOBIUS); IPR036682 (SUPERFAMILY); TMhelix (TMHMM)	no GO terms	no GO terms	Adult	12320.5	10.5162	0.35617	5.56322e-211	1.05173e-207
BANY.1.2.g18713	[INTERPRO, BLASTED, MAPPED]	arrestin homolog	arrestin homolog, partial [Aedes albopictus]	11328	10	2.13e-51	75.24	1	P:GO:0007165	P:signal transduction	NA	NA	Coil (COILS)	no GO terms	no GO terms	Adult	7907.63	6.80167	0.233114	1.03203e-197	1.73427e-194
BANY.1.2.g04493	[INTERPRO, BLASTED, MAPPED, ANNOTATED]	UV-sensitive opsin	AF484248_1UV opsin, partial [Bicyclus anynana]	5702	10	2.56e-29	94.08	7	F:GO:0004930; P:GO:0007186; P:GO:0007601; P:GO:0007602; F:GO:0009881; C:GO:0016021; P:GO:0018298	F:G protein-coupled receptor activity; P:G protein-coupled receptor signaling pathway; P:visual perception; P:phototransduction; F:photoreceptor activity; C:integral component of membrane; P:protein-chromophore linkage	NA	NA	no IPS match	no IPS match	no IPS match	Adult	24855.8	8.72145	0.285212	1.31539e-194	1.9894e-191
BANY.1.2.g15319	[INTERPRO, BLASTED]	uncharacterized protein LOC112050649	uncharacterized protein LOC112050649 [Bicyclus anynana]	3394	10	7.23e-39	93.78	NA	NA	NA	NA	NA	no IPS match	no IPS match	no IPS match	Adult	1944.16	7.28159	0.252111	9.40595e-194	1.29323e-190
BANY.1.2.g05998	[INTERPRO, BLASTED]	solute carrier family 12 member 4 isoform X1	solute carrier family 12 member 4 isoform X3 [Bicyclus anynana]	23252	10	1.3e-76	70.83	NA	NA	NA	NA	NA	G3DSA:1.10.238.10 (GENE3D); IPR008907 (PFAM); mobidb-lite (MOBIDB_LITE); mobidb-lite (MOBIDB_LITE); IPR008907 (PANTHER); IPR011992 (SUPERFAMILY)	no GO terms	no GO terms	Adult	3221.86	5.2669	0.177123	4.12942e-193	5.20444e-190
BANY.1.2.g01619	[INTERPRO, BLASTED, MAPPED, ANNOTATED]	Ankyrin repeat and SOCS box protein 17	uncharacterized protein LOC112051722 [Bicyclus anynana]	1026	10	0	92.26	1	P:GO:0035556	P:intracellular signal transduction	NA	NA	IPR001496 (SMART); IPR001496 (PFAM); IPR039147 (PANTHER); IPR001496 (PROSITE_PROFILES); cd03716 (CDD); IPR036036 (SUPERFAMILY)	P:GO:0035556	P:intracellular signal transduction	Adult	2214.15	8.62793	0.292476	6.0469e-187	7.03487e-184
BANY.1.2.g16215	[INTERPRO, BLASTED, MAPPED, ANNOTATED]	neither inactivation nor afterpotential protein G	neither inactivation nor afterpotential protein G [Bicyclus anynana]	8646	10	1.41e-37	93.9	4	C:GO:0016021; F:GO:0016614; F:GO:0050660; P:GO:0055114	C:integral component of membrane; F:oxidoreductase activity, acting on CH-OH group of donors; F:flavin adenine dinucleotide binding; P:oxidation-reduction process	NA	NA	IPR036188 (G3DSA:3.50.50.GENE3D); IPR000172 (PFAM); PTHR11552:SF208 (PANTHER); PTHR11552 (PANTHER); IPR036188 (SUPERFAMILY)	F:GO:0016614; F:GO:0050660; P:GO:0055114	F:oxidoreductase activity, acting on CH-OH group of donors; F:flavin adenine dinucleotide binding; P:oxidation-reduction process	Adult	1340.89	6.88853	0.236595	1.1103e-185	1.19944e-182
BANY.1.2.g06736	[INTERPRO, BLASTED, MAPPED, ANNOTATED]	cysteine sulfinic acid decarboxylase	putative aspartate decarboxylase [Bicyclus anynana]	4096	10	0	92.51	3	F:GO:0016831; P:GO:0019752; F:GO:0030170	F:carboxy-lyase activity; P:carboxylic acid metabolic process; F:pyridoxal phosphate binding	NA	NA	G3DSA:3.90.1150.170 (GENE3D); IPR002129 (PFAM); PTHR45677:SF12 (PANTHER); PTHR45677 (PANTHER); IPR015424 (SUPERFAMILY)	F:GO:0016831; P:GO:0019752; F:GO:0030170	F:carboxy-lyase activity; P:carboxylic acid metabolic process; F:pyridoxal phosphate binding	Adult	3678.55	6.21575	0.221141	3.28978e-185	3.31697e-182
BANY.1.2.g15931	[INTERPRO, BLASTED]	sperm surface protein Sp17	obscurin [Bicyclus anynana]	15694	10	2.14e-19	88.48	NA	NA	NA	NA	NA	no IPS match	no IPS match	no IPS match	Adult	1321.59	4.4436	0.157211	6.95062e-181	6.57007e-178
BANY.1.2.g19097	[INTERPRO, BLASTED, MAPPED, ANNOTATED]	glutamate decarboxylase	uncharacterized protein LOC112054944 [Bicyclus anynana]	43977	10	7.02e-33	93.85	3	F:GO:0004351; P:GO:0019752; F:GO:0030170	F:glutamate decarboxylase activity; P:carboxylic acid metabolic process; F:pyridoxal phosphate binding	EC:4.1.1.15	Glutamate decarboxylase	mobidb-lite (MOBIDB_LITE)	no GO terms	no GO terms	Adult	1175.44	5.70025	0.200297	3.69987e-178	3.29158e-175
BANY.1.2.g19487	[INTERPRO, BLASTED, MAPPED, ANNOTATED]	guanine nucleotide-binding protein subunit beta-2	guanine nucleotide-binding protein subunit beta-2 [Vanessa tameamea]	6832	10	2.66e-27	93.75	1	P:GO:0007165	P:signal transduction	NA	NA	CYTOPLASMIC_DOMAIN (PHOBIUS); TRANSMEMBRANE (PHOBIUS); NON_CYTOPLASMIC_DOMAIN (PHOBIUS)	no GO terms	no GO terms	Adult	7829.68	8.28587	0.306728	2.88701e-173	2.29806e-170
BANY.1.2.g07015	[INTERPRO, BLASTED]	cuticle protein 16.5-like	uncharacterized protein LOC112044910 [Bicyclus anynana]	543	10	2.1e-39	92.51	NA	NA	NA	NA	NA	SIGNAL_PEPTIDE (PHOBIUS); NON_CYTOPLASMIC_DOMAIN (PHOBIUS); SIGNAL_PEPTIDE_C_REGION (PHOBIUS); TRANSMEMBRANE (PHOBIUS); CYTOPLASMIC_DOMAIN (PHOBIUS); SIGNAL_PEPTIDE_N_REGION (PHOBIUS); SIGNAL_PEPTIDE_H_REGION (PHOBIUS); SignalP-TM (SIGNALP_GRAM_POSITIVE); SignalP-noTM (SIGNALP_EUK); TMhelix (TMHMM); TMhelix (TMHMM)	no GO terms	no GO terms	Adult	13946.9	12.995	0.465986	2.74292e-173	2.29806e-170
BANY.1.2.g22247	[INTERPRO, BLASTED, MAPPED, ANNOTATED]	transient receptor potential protein-like	transient receptor potential protein-like isoform X2 [Bicyclus anynana]	33855	10	2.43e-58	97.26	3	F:GO:0005262; C:GO:0016021; P:GO:0070588	F:calcium channel activity; C:integral component of membrane; P:calcium ion transmembrane transport	NA	NA	mobidb-lite (MOBIDB_LITE); mobidb-lite (MOBIDB_LITE); CYTOPLASMIC_DOMAIN (PHOBIUS); TRANSMEMBRANE (PHOBIUS); NON_CYTOPLASMIC_DOMAIN (PHOBIUS); TMhelix (TMHMM)	no GO terms	no GO terms	Adult	5386.26	9.90465	0.354967	1.91895e-171	1.45111e-168
BANY.1.2.g02403	[INTERPRO, BLASTED, MAPPED, ANNOTATED]	sodium-coupled monocarboxylate transporter 1-like	sodium-coupled monocarboxylate transporter 1-like [Bicyclus anynana]	15619	10	2.15e-31	97.05	3	C:GO:0016021; F:GO:0022857; P:GO:0055085	C:integral component of membrane; F:transmembrane transporter activity; P:transmembrane transport	NA	NA	no IPS match	no IPS match	no IPS match	Adult	889.131	5.99163	0.220684	6.69632e-170	4.82262e-167
BANY.1.2.g20736	[INTERPRO, BLASTED]	reverse transcriptase family protein	reverse transcriptase family protein, partial [Acinetobacter baumannii]	17876	10	2.87e-107	76.28	NA	NA	NA	NA	NA	PTHR33332 (PANTHER); PTHR33332:SF10 (PANTHER)	no GO terms	no GO terms	Adult	8303.16	6.99651	0.253218	3.98538e-166	2.73976e-163
BANY.1.2.g14438	[INTERPRO, BLASTED, MAPPED, ANNOTATED]	pupal cuticle protein-like	pupal cuticle protein-like [Bicyclus anynana]	6021	10	1.05e-61	86.88	2	F:GO:0005214; C:GO:0062129	F:structural constituent of chitin-based cuticle; C:chitin-based extracellular matrix	NA	NA	mobidb-lite (MOBIDB_LITE); mobidb-lite (MOBIDB_LITE); PTHR10380 (PANTHER); PTHR10380:SF196 (PANTHER); NON_CYTOPLASMIC_DOMAIN (PHOBIUS); SIGNAL_PEPTIDE_N_REGION (PHOBIUS); SIGNAL_PEPTIDE_C_REGION (PHOBIUS); SIGNAL_PEPTIDE_H_REGION (PHOBIUS); SIGNAL_PEPTIDE (PHOBIUS); SignalP-noTM (SIGNALP_EUK)	no GO terms	no GO terms	Adult	10415.8	8.08311	0.287401	1.56227e-164	1.02729e-161
BANY.1.2.g18575	[INTERPRO, BLASTED, MAPPED, ANNOTATED]	proton-associated sugar transporter A	proton-associated sugar transporter A isoform X2 [Bicyclus anynana]	15838	10	2.59e-45	98.31	3	C:GO:0005887; P:GO:0008643; P:GO:0055085	C:integral component of plasma membrane; P:carbohydrate transport; P:transmembrane transport	NA	NA	PTHR19432 (PANTHER); PTHR19432:SF35 (PANTHER); PTHR19432 (PANTHER); PTHR19432:SF35 (PANTHER); TRANSMEMBRANE (PHOBIUS); TRANSMEMBRANE (PHOBIUS); NON_CYTOPLASMIC_DOMAIN (PHOBIUS); NON_CYTOPLASMIC_DOMAIN (PHOBIUS); TRANSMEMBRANE (PHOBIUS); NON_CYTOPLASMIC_DOMAIN (PHOBIUS); CYTOPLASMIC_DOMAIN (PHOBIUS); TRANSMEMBRANE (PHOBIUS); CYTOPLASMIC_DOMAIN (PHOBIUS); cd17313 (CDD); TMhelix (TMHMM); TMhelix (TM…	no GO terms	no GO terms	Adult	1555.61	8.3316	0.302295	1.7971e-164	1.13247e-161
BANY.1.2.g13926	[INTERPRO, BLASTED, MAPPED, ANNOTATED]	reverse transcriptase	uncharacterized protein LOC112044210 [Bicyclus anynana]	26396	10	3.86e-44	90.12	4	F:GO:0003964; F:GO:0004519; P:GO:0006278; P:GO:0090305	F:RNA-directed DNA polymerase activity; F:endonuclease activity; P:RNA-dependent DNA biosynthetic process; P:nucleic acid phosphodiester bond hydrolysis	EC:2.7.7.49	RNA-directed DNA polymerase	mobidb-lite (MOBIDB_LITE); TRANSMEMBRANE (PHOBIUS); TRANSMEMBRANE (PHOBIUS); CYTOPLASMIC_DOMAIN (PHOBIUS); NON_CYTOPLASMIC_DOMAIN (PHOBIUS); CYTOPLASMIC_DOMAIN (PHOBIUS); PS51257 (PROSITE_PROFILES); cd17318 (CDD); TMhelix (TMHMM); TMhelix (TMHMM)	no GO terms	no GO terms	Adult	1105.22	6.88507	0.250685	1.00335e-163	6.06985e-161
BANY.1.2.g14075	[INTERPRO, BLASTED, MAPPED, ANNOTATED]	Guanylate cyclase soluble subunit beta-1	Guanylate cyclase soluble subunit beta-1 [Eumeta japonica]	11438	10	2.43e-40	98.77	6	F:GO:0000166; F:GO:0004383; P:GO:0006182; C:GO:0016021; F:GO:0020037; P:GO:0035556	F:nucleotide binding; F:guanylate cyclase activity; P:cGMP biosynthetic process; C:integral component of membrane; F:heme binding; P:intracellular signal transduction	EC:4.6.1.2	Guanylate cyclase	IPR001054 (PFAM); IPR029787 (G3DSA:3.30.70.GENE3D); PTHR45655:SF2 (PANTHER); PTHR45655 (PANTHER); NON_CYTOPLASMIC_DOMAIN (PHOBIUS); TRANSMEMBRANE (PHOBIUS); CYTOPLASMIC_DOMAIN (PHOBIUS); IPR001054 (PROSITE_PROFILES); IPR029787 (SUPERFAMILY)	P:GO:0009190; F:GO:0016849; P:GO:0035556	P:cyclic nucleotide biosynthetic process; F:phosphorus-oxygen lyase activity; P:intracellular signal transduction	Adult	777.785	5.30407	0.198366	1.28926e-163	7.49952e-161
BANY.1.2.g16255	[INTERPRO, BLASTED]	uncharacterized protein LOC112051296	uncharacterized protein LOC112051296 [Bicyclus anynana]	3995	10	2.09e-107	87.33	NA	NA	NA	NA	NA	IPR004119 (PFAM); PTHR11012 (PANTHER); PTHR11012:SF14 (PANTHER); IPR011009 (SUPERFAMILY)	no GO terms	no GO terms	Adult	1133.2	7.70318	0.281935	4.95022e-161	2.77286e-158
BANY.1.2.g13800	[INTERPRO, BLASTED]	calcium-dependent secretion activator isoform X6	calcium-dependent secretion activator isoform X6 [Bicyclus anynana]	60789	10	1.08e-31	100	NA	NA	NA	NA	NA	no IPS match	no IPS match	no IPS match	Adult	3359.03	4.92167	0.194183	6.35958e-150	3.43508e-147
BANY.1.2.g15281	[INTERPRO, BLASTED, MAPPED, ANNOTATED]	synaptotagmin 1 isoform X1	synaptotagmin 1 isoform X2 [Diachasma alloeum]	8721	10	2.85e-30	100	4	F:GO:0005544; P:GO:0007269; C:GO:0008021; C:GO:0016021	F:calcium-dependent phospholipid binding; P:neurotransmitter secretion; C:synaptic vesicle; C:integral component of membrane	NA	NA	IPR000008 (PFAM); IPR035892 (G3DSA:2.60.40.GENE3D); PTHR10024 (PANTHER); IPR015428 (PTHR10024:PANTHER); SSF49562 (SUPERFAMILY)	F:GO:0005544; P:GO:0007269; C:GO:0008021	F:calcium-dependent phospholipid binding; P:neurotransmitter secretion; C:synaptic vesicle	Adult	5390.82	4.05088	0.160965	1.6459e-148	8.58366e-146
BANY.1.2.g05195	[INTERPRO, BLASTED, MAPPED, ANNOTATED]	ras-related protein Rab-3 isoform X2	Ras-related protein Rab-3 [Papilio xuthus]	3842	10	5.88e-27	92.26	2	F:GO:0003924; F:GO:0005525	F:GTPase activity; F:GTP binding	EC:3.6.1.15	Nucleoside-triphosphate phosphatase	TRANSMEMBRANE (PHOBIUS); NON_CYTOPLASMIC_DOMAIN (PHOBIUS); CYTOPLASMIC_DOMAIN (PHOBIUS)	no GO terms	no GO terms	Adult	912.138	3.76983	0.14846	3.19396e-147	1.61018e-144
BANY.1.2.g12987	[INTERPRO, BLASTED]	ejaculatory bulb-specific protein 3-like	ejaculatory bulb-specific protein 3-like [Bicyclus anynana]	6798	10	4.26e-33	86.69	NA	NA	NA	NA	NA	IPR005055 (PFAM); IPR036682 (G3DSA:1.10.2080.GENE3D); PTHR11257:SF13 (PANTHER); IPR005055 (PANTHER); SIGNAL_PEPTIDE_C_REGION (PHOBIUS); SIGNAL_PEPTIDE_N_REGION (PHOBIUS); SIGNAL_PEPTIDE (PHOBIUS); NON_CYTOPLASMIC_DOMAIN (PHOBIUS); SIGNAL_PEPTIDE_H_REGION (PHOBIUS); SignalP-noTM (SIGNALP_GRAM_NEGATIVE); SignalP-TM (SIGNALP_GRAM_POSITIVE); IPR036682 (SUPERFAMILY)	no GO terms	no GO terms	Adult	34613.8	10.9336	0.456856	1.4739e-143	7.19071e-141
BANY.1.2.g16097	[INTERPRO, BLASTED, MAPPED]	probable phospholipid-transporting ATPase IA isoform X3	probable phospholipid-transporting ATPase IA isoform X4 [Bicyclus anynana]	11986	10	5.36e-17	89.92	7	F:GO:0000166; F:GO:0000287; F:GO:0005524; P:GO:0015914; C:GO:0016020; C:GO:0016021; F:GO:0140326	F:nucleotide binding; F:magnesium ion binding; F:ATP binding; P:phospholipid transport; C:membrane; C:integral component of membrane; F:ATPase-coupled intramembrane lipid transporter activity	NA	NA	NON_CYTOPLASMIC_DOMAIN (PHOBIUS); NON_CYTOPLASMIC_DOMAIN (PHOBIUS); TRANSMEMBRANE (PHOBIUS); TRANSMEMBRANE (PHOBIUS); CYTOPLASMIC_DOMAIN (PHOBIUS); TMhelix (TMHMM); TMhelix (TMHMM)	no GO terms	no GO terms	Adult	2149.83	5.66747	0.229854	2.59683e-143	1.22733e-140
BANY.1.2.g02845	[INTERPRO, BLASTED, MAPPED, ANNOTATED]	organic cation transporter protein-like	organic cation transporter protein-like [Bicyclus anynana]	9467	10	1.04e-148	80.92	4	C:GO:0016021; F:GO:0016746; F:GO:0022857; P:GO:0055085	C:integral component of membrane; F:transferase activity, transferring acyl groups; F:transmembrane transporter activity; P:transmembrane transport	NA	NA	IPR005828 (PFAM); G3DSA:1.20.1250.20 (GENE3D); PTHR24064 (PANTHER); PTHR24064:SF456 (PANTHER); TRANSMEMBRANE (PHOBIUS); CYTOPLASMIC_DOMAIN (PHOBIUS); TRANSMEMBRANE (PHOBIUS); NON_CYTOPLASMIC_DOMAIN (PHOBIUS); CYTOPLASMIC_DOMAIN (PHOBIUS); NON_CYTOPLASMIC_DOMAIN (PHOBIUS); CYTOPLASMIC_DOMAIN (PHOBIUS); TRANSMEMBRANE (PHOBIUS); TRANSMEMBRANE (PHOBIUS); TRANSMEMBRANE (PHOBIUS); NON_CYTOPLASMIC_DOMAI…	C:GO:0016021; F:GO:0022857; P:GO:0055085	C:integral component of membrane; F:transmembrane transporter activity; P:transmembrane transport	Adult	2741.68	5.49728	0.224006	3.09308e-142	1.41757e-139
BANY.1.2.g01404	[INTERPRO, BLASTED, MAPPED, ANNOTATED]	high-affinity choline transporter 1	high-affinity choline transporter 1 [Bicyclus anynana]	28185	10	5.34e-52	97.41	3	C:GO:0016021; F:GO:0022857; P:GO:0055085	C:integral component of membrane; F:transmembrane transporter activity; P:transmembrane transport	NA	NA	NON_CYTOPLASMIC_DOMAIN (PHOBIUS); TRANSMEMBRANE (PHOBIUS); TRANSMEMBRANE (PHOBIUS); NON_CYTOPLASMIC_DOMAIN (PHOBIUS); CYTOPLASMIC_DOMAIN (PHOBIUS); TMhelix (TMHMM)	no GO terms	no GO terms	Adult	507.068	5.00773	0.19827	4.21351e-140	1.87427e-137
BANY.1.2.g00095	[INTERPRO, BLASTED, MAPPED]	nascent polypeptide-associated complex subunit alpha, muscle-specific form-like	hypothetical protein EVAR_7622_1 [Eumeta japonica]	14985	9	4.08e-68	48.82	1	F:GO:0042302	F:structural constituent of cuticle	NA	NA	TRANSMEMBRANE (PHOBIUS); NON_CYTOPLASMIC_DOMAIN (PHOBIUS); NON_CYTOPLASMIC_DOMAIN (PHOBIUS); NON_CYTOPLASMIC_DOMAIN (PHOBIUS); TRANSMEMBRANE (PHOBIUS); TRANSMEMBRANE (PHOBIUS); TRANSMEMBRANE (PHOBIUS); TRANSMEMBRANE (PHOBIUS); TRANSMEMBRANE (PHOBIUS); CYTOPLASMIC_DOMAIN (PHOBIUS); CYTOPLASMIC_DOMAIN (PHOBIUS); TRANSMEMBRANE (PHOBIUS); SIGNAL_PEPTIDE (PHOBIUS); NON_CYTOPLASMIC_DOMAIN (PHOBIUS); TR…	no GO terms	no GO terms	Larva	3208.35	-6.61499	0.266802	2.95627e-133	1.27745e-130
BANY.1.2.g04532	[INTERPRO, BLASTED, MAPPED, ANNOTATED]	inactive dipeptidyl peptidase 10-like	inactive dipeptidyl peptidase 10-like [Bicyclus anynana]	25649	10	2.15e-34	94.09	3	P:GO:0006508; F:GO:0008236; C:GO:0016021	P:proteolysis; F:serine-type peptidase activity; C:integral component of membrane	NA	NA	no IPS match	no IPS match	no IPS match	Adult	412.077	4.07718	0.1675	1.38918e-131	5.83608e-129
BANY.1.2.g03272	[INTERPRO, BLASTED, MAPPED, ANNOTATED]	venom acid phosphatase Acph-1-like isoform X1	venom acid phosphatase Acph-1-like [Vanessa tameamea]	9339	10	5.23e-45	92.62	3	F:GO:0003993; C:GO:0016021; P:GO:0016311	F:acid phosphatase activity; C:integral component of membrane; P:dephosphorylation	EC:3.1.3.2	Acid phosphatase	no IPS match	no IPS match	no IPS match	Adult	1136.31	4.88885	0.206572	6.09133e-129	2.48987e-126
BANY.1.2.g01410	[INTERPRO, BLASTED, MAPPED, ANNOTATED]	choline O-acetyltransferase	choline O-acetyltransferase [Bicyclus anynana]	22727	10	8.33e-29	94.5	1	F:GO:0016746	F:transferase activity, transferring acyl groups	NA	NA	mobidb-lite (MOBIDB_LITE); mobidb-lite (MOBIDB_LITE); SIGNAL_PEPTIDE_C_REGION (PHOBIUS); SIGNAL_PEPTIDE_H_REGION (PHOBIUS); NON_CYTOPLASMIC_DOMAIN (PHOBIUS); SIGNAL_PEPTIDE (PHOBIUS); SIGNAL_PEPTIDE_N_REGION (PHOBIUS); SignalP-noTM (SIGNALP_EUK)	no GO terms	no GO terms	Adult	480.59	5.2264	0.217542	1.20181e-128	4.78319e-126
BANY.1.2.g22249	[INTERPRO, BLASTED, MAPPED, ANNOTATED]	transient-receptor-potential-like protein isoform X1	uncharacterized protein LOC112044210 [Bicyclus anynana]	14525	10	1.65e-43	85.88	3	F:GO:0005262; C:GO:0016021; P:GO:0070588	F:calcium channel activity; C:integral component of membrane; P:calcium ion transmembrane transport	NA	NA	IPR013555 (PFAM); IPR002153 (PANTHER); PTHR10117:SF47 (PANTHER); SIGNAL_PEPTIDE_H_REGION (PHOBIUS); NON_CYTOPLASMIC_DOMAIN (PHOBIUS); SIGNAL_PEPTIDE_C_REGION (PHOBIUS); SIGNAL_PEPTIDE_N_REGION (PHOBIUS); SIGNAL_PEPTIDE (PHOBIUS); SignalP-noTM (SIGNALP_EUK)	F:GO:0005262; C:GO:0016020; P:GO:0070588	F:calcium channel activity; C:membrane; P:calcium ion transmembrane transport	Adult	2253.28	8.80809	0.363033	1.00741e-124	3.90667e-122
BANY.1.2.g02084	[INTERPRO, BLASTED, MAPPED, ANNOTATED]	nucleolar and coiled-body phosphoprotein 1	nucleolar and coiled-body phosphoprotein 1 isoform X2 [Bicyclus anynana]	5884	10	1.46e-22	97.06	1	C:GO:0005730	C:nucleolus	NA	NA	TRANSMEMBRANE (PHOBIUS); NON_CYTOPLASMIC_DOMAIN (PHOBIUS); CYTOPLASMIC_DOMAIN (PHOBIUS); CYTOPLASMIC_DOMAIN (PHOBIUS); TRANSMEMBRANE (PHOBIUS); TMhelix (TMHMM)	no GO terms	no GO terms	Larva	2555.48	-3.07943	0.131352	8.62871e-124	3.26252e-121
BANY.1.2.g04213	[INTERPRO, BLASTED]	glutathione S-transferase 1-like isoform X2	glutathione S-transferase 1-like isoform X2 [Bicyclus anynana]	4977	10	8.41e-30	76.92	NA	NA	NA	NA	NA	G3DSA:3.40.30.10 (GENE3D); PTHR43969:SF2 (PANTHER); PTHR43969 (PANTHER); IPR036249 (SUPERFAMILY)	no GO terms	no GO terms	Adult	630.763	7.50772	0.32024	2.4178e-123	8.91874e-121
BANY.1.2.g13917	[INTERPRO, BLASTED, MAPPED, ANNOTATED]	calexcitin-1	calexcitin-2 [Bicyclus anynana]	1595	10	7.92e-18	94.61	1	F:GO:0005509	F:calcium ion binding	NA	NA	no IPS match	no IPS match	no IPS match	Adult	776.675	6.5555	0.290469	5.54824e-123	1.9979e-120
BANY.1.2.g16956	[INTERPRO, BLASTED, MAPPED, ANNOTATED]	troponin C-like	troponin C-like [Bicyclus anynana]	10968	10	3.08e-20	86.5	1	F:GO:0005509	F:calcium ion binding	NA	NA	IPR002048 (PFAM); G3DSA:1.10.238.10 (GENE3D); PTHR23050 (PANTHER); PTHR23050:SF246 (PANTHER); IPR002048 (CDD); IPR011992 (SUPERFAMILY)	F:GO:0005509	F:calcium ion binding	Adult	6043.8	12.0501	0.506016	6.10643e-123	2.14776e-120
BANY.1.2.g02245	[INTERPRO, BLASTED, MAPPED]	uncharacterized protein LOC114365949	uncharacterized protein LOC114365949 [Ostrinia furnacalis]	537	6	3.36e-15	52.89	2	C:GO:0005634; F:GO:0008270	C:nucleus; F:zinc ion binding	NA	NA	mobidb-lite (MOBIDB_LITE); mobidb-lite (MOBIDB_LITE)	no GO terms	no GO terms	Adult	548.296	3.86239	0.163829	2.51107e-122	8.63122e-120
BANY.1.2.g03577	[INTERPRO, BLASTED]	inter-alpha-trypsin inhibitor heavy chain H4-like	inter-alpha-trypsin inhibitor heavy chain H4-like [Bicyclus anynana]	20880	10	4.6e-45	81.95	NA	NA	NA	NA	NA	no IPS match	no IPS match	no IPS match	Larva	2338.76	-3.60107	0.155724	1.16212e-121	3.90575e-119
BANY.1.2.g12995	[INTERPRO, BLASTED]	chemosensory protein 6	uncharacterized protein LOC112049036 [Bicyclus anynana]	2604	10	1.94e-28	82.05	NA	NA	NA	NA	NA	no IPS match	no IPS match	no IPS match	Adult	24432.9	9.16559	0.431903	3.23478e-121	1.06354e-118
BANY.1.2.g04953	[INTERPRO, BLASTED, MAPPED, ANNOTATED]	arginine kinase	arginine kinase, partial [Bicyclus anynana]	28462	10	0	81.31	4	F:GO:0004111; F:GO:0005524; P:GO:0016310; P:GO:0046314	F:creatine kinase activity; F:ATP binding; P:phosphorylation; P:phosphocreatine biosynthetic process	NA	NA	IPR022414 (PFAM); IPR022413 (PFAM); IPR036802 (G3DSA:1.10.135.GENE3D); G3DSA:3.30.590.10 (GENE3D); PTHR11547:SF15 (PANTHER); IPR000749 (PANTHER); IPR022413 (PROSITE_PROFILES); IPR022414 (PROSITE_PROFILES); IPR014746 (SUPERFAMILY); IPR036802 (SUPERFAMILY)	F:GO:0003824; F:GO:0004111; F:GO:0016301; F:GO:0016772; P:GO:0046314	F:catalytic activity; F:creatine kinase activity; F:kinase activity; F:transferase activity, transferring phosphorus-containing groups; P:phosphocreatine biosynthetic process	Adult	1555.33	3.73316	0.163947	4.93398e-121	1.58769e-118
BANY.1.2.g23246	[INTERPRO, BLASTED, MAPPED, ANNOTATED]	reverse transcriptase	uncharacterized protein LOC112044210 [Bicyclus anynana]	25631	10	3.61e-88	81.02	4	F:GO:0003964; F:GO:0004519; P:GO:0006278; P:GO:0090305	F:RNA-directed DNA polymerase activity; F:endonuclease activity; P:RNA-dependent DNA biosynthetic process; P:nucleic acid phosphodiester bond hydrolysis	EC:2.7.7.49	RNA-directed DNA polymerase	TRANSMEMBRANE (PHOBIUS); NON_CYTOPLASMIC_DOMAIN (PHOBIUS); CYTOPLASMIC_DOMAIN (PHOBIUS); CYTOPLASMIC_DOMAIN (PHOBIUS); TRANSMEMBRANE (PHOBIUS); TRANSMEMBRANE (PHOBIUS); NON_CYTOPLASMIC_DOMAIN (PHOBIUS); TMhelix (TMHMM); TMhelix (TMHMM)	no GO terms	no GO terms	Adult	3099.18	5.77381	0.244067	1.41029e-120	4.44358e-118
BANY.1.2.g14379	[INTERPRO, BLASTED, MAPPED, ANNOTATED]	glucose dehydrogenase [FAD, quinone]-like	LOW QUALITY PROTEIN: glucose dehydrogenase [FAD, quinone]-like [Bicyclus anynana]	11318	10	0	86	3	F:GO:0016614; F:GO:0050660; P:GO:0055114	F:oxidoreductase activity, acting on CH-OH group of donors; F:flavin adenine dinucleotide binding; P:oxidation-reduction process	NA	NA	IPR036188 (G3DSA:3.50.50.GENE3D); IPR007867 (PFAM); IPR000172 (PFAM); IPR036188 (G3DSA:3.50.50.GENE3D); PTHR11552 (PANTHER); PTHR11552:SF208 (PANTHER); IPR000172 (PROSITE_PATTERNS); IPR036188 (SUPERFAMILY); SSF54373 (SUPERFAMILY)	F:GO:0016614; F:GO:0050660; P:GO:0055114	F:oxidoreductase activity, acting on CH-OH group of donors; F:flavin adenine dinucleotide binding; P:oxidation-reduction process	Larva	2684.8	-7.9406	0.368922	5.95207e-119	1.83712e-116
BANY.1.2.g22248	[INTERPRO, BLASTED, MAPPED, ANNOTATED]	tektin-1	tektin-1 [Vanessa tameamea]	13104	10	0	93.29	3	F:GO:0005262; C:GO:0016021; P:GO:0070588	F:calcium channel activity; C:integral component of membrane; P:calcium ion transmembrane transport	NA	NA	Coil (COILS); Coil (COILS); IPR000435 (PRINTS); PF03148 (PFAM); PTHR19960:SF25 (PANTHER); IPR000435 (PANTHER)	no GO terms	no GO terms	Adult	3711.12	8.45461	0.35642	2.2336e-118	6.75618e-116
BANY.1.2.g03168	[INTERPRO, BLASTED, MAPPED]	Hitcher protein	Hitcher protein [Danaus plexippus plexippus]	921	9	1.77e-42	66.87	3	F:GO:0005524; F:GO:0016887; P:GO:0035494	F:ATP binding; F:ATPase activity; P:SNARE complex disassembly	NA	NA	mobidb-lite (MOBIDB_LITE); mobidb-lite (MOBIDB_LITE); mobidb-lite (MOBIDB_LITE)	no GO terms	no GO terms	Adult	1681.22	3.38874	0.148244	3.16399e-118	9.38279e-116
BANY.1.2.g06824	[INTERPRO, BLASTED, MAPPED, ANNOTATED]	facilitated trehalose transporter Tret1-like	facilitated trehalose transporter Tret1-like isoform X2 [Bicyclus anynana]	6041	10	2.86e-115	78.78	3	C:GO:0016021; F:GO:0022857; P:GO:0055085	C:integral component of membrane; F:transmembrane transporter activity; P:transmembrane transport	NA	NA	G3DSA:1.20.1250.20 (GENE3D); IPR005828 (PFAM); PTHR23500 (PANTHER); PTHR23500:SF379 (PANTHER); IPR005829 (PROSITE_PATTERNS); TRANSMEMBRANE (PHOBIUS); CYTOPLASMIC_DOMAIN (PHOBIUS); NON_CYTOPLASMIC_DOMAIN (PHOBIUS); CYTOPLASMIC_DOMAIN (PHOBIUS); CYTOPLASMIC_DOMAIN (PHOBIUS); NON_CYTOPLASMIC_DOMAIN (PHOBIUS); TRANSMEMBRANE (PHOBIUS); TRANSMEMBRANE (PHOBIUS); TRANSMEMBRANE (PHOBIUS); IPR020846 (PROSI…	C:GO:0016021; F:GO:0022857; P:GO:0055085	C:integral component of membrane; F:transmembrane transporter activity; P:transmembrane transport	Larva	973.596	-6.89196	0.299092	1.70115e-117	4.94772e-115
BANY.1.2.g03402	[INTERPRO, BLASTED, MAPPED, ANNOTATED]	glycine receptor subunit alpha-4 isoform X1	AAEL003028-PA [Aedes aegypti]	10072	10	2.86e-42	98.21	11	F:GO:0004888; F:GO:0005230; F:GO:0005254; C:GO:0005887; P:GO:0007165; P:GO:0007268; P:GO:0042391; C:GO:0043005; C:GO:0045202; P:GO:0050877; P:GO:1902476	F:transmembrane signaling receptor activity; F:extracellular ligand-gated ion channel activity; F:chloride channel activity; C:integral component of plasma membrane; P:signal transduction; P:chemical synaptic transmission; P:regulation of membrane potential; C:neuron projection; C:synapse; P:nervous system process; P:chloride transmembrane transport	NA	NA	IPR006202 (PFAM); IPR036734 (G3DSA:2.70.170.GENE3D); IPR006201 (PANTHER); PTHR18945:SF595 (PANTHER); NON_CYTOPLASMIC_DOMAIN (PHOBIUS); TRANSMEMBRANE (PHOBIUS); CYTOPLASMIC_DOMAIN (PHOBIUS); cd18992 (CDD); IPR036734 (SUPERFAMILY)	F:GO:0004888; F:GO:0005216; F:GO:0005230; P:GO:0006811; C:GO:0016021; P:GO:0034220	F:transmembrane signaling receptor activity; F:ion channel activity; F:extracellular ligand-gated ion channel activity; P:ion transport; C:integral component of membrane; P:ion transmembrane transport	Adult	2032.66	9.48766	0.412445	4.12949e-117	1.17839e-114
BANY.1.2.g00039	[INTERPRO, BLASTED, MAPPED, ANNOTATED]	gamma-aminobutyric acid type B receptor subunit 2	gamma-aminobutyric acid type B receptor subunit 2 [Bicyclus anynana]	25875	10	0	86.27	3	F:GO:0004965; P:GO:0007186; C:GO:0016021	F:G protein-coupled GABA receptor activity; P:G protein-coupled receptor signaling pathway; C:integral component of membrane	NA	NA	SIGNAL_PEPTIDE (PHOBIUS); NON_CYTOPLASMIC_DOMAIN (PHOBIUS); SIGNAL_PEPTIDE_H_REGION (PHOBIUS); SIGNAL_PEPTIDE_N_REGION (PHOBIUS); SIGNAL_PEPTIDE_C_REGION (PHOBIUS)	no GO terms	no GO terms	Adult	610.959	7.69593	0.337951	4.44093e-117	1.24379e-114
BANY.1.2.g06879	[INTERPRO, BLASTED, MAPPED, ANNOTATED]	general odorant-binding protein 2	general odorant-binding protein 2-like isoform X2 [Bicyclus anynana]	2160	10	6.57e-32	97.54	1	F:GO:0005549	F:odorant binding	NA	NA	no IPS match	no IPS match	no IPS match	Adult	928.598	7.97881	0.351675	5.0863e-117	1.39864e-114
BANY.1.2.g00314	[INTERPRO, BLASTED, MAPPED, ANNOTATED]	acetylcholinesterase-like	acetylcholinesterase-like [Bicyclus anynana]	7603	10	0	98.03	2	F:GO:0004104; C:GO:0016021	F:cholinesterase activity; C:integral component of membrane	EC:3.1.1.8; EC:3.1.1.1	Cholinesterase; Carboxylesterase	IPR000997 (PRINTS); IPR002018 (PFAM); IPR029058 (G3DSA:3.40.50.GENE3D); mobidb-lite (MOBIDB_LITE); mobidb-lite (MOBIDB_LITE); PTHR43918 (PANTHER); PTHR43918:SF3 (PANTHER); IPR019819 (PROSITE_PATTERNS); IPR019826 (PROSITE_PATTERNS); SIGNAL_PEPTIDE (PHOBIUS); NON_CYTOPLASMIC_DOMAIN (PHOBIUS); SIGNAL_PEPTIDE_C_REGION (PHOBIUS); SIGNAL_PEPTIDE_H_REGION (PHOBIUS); SIGNAL_PEPTIDE_N_REGION (PHOBIUS); cd…	F:GO:0004104	F:cholinesterase activity	Adult	1876.06	4.60427	0.205994	5.63635e-117	1.52222e-114
BANY.1.2.g16064	[INTERPRO, BLASTED]	ankyrin-3-like isoform X3	ankyrin-3-like isoform X3 [Bicyclus anynana]	5625	10	1.27e-58	89.77	NA	NA	NA	NA	NA	TRANSMEMBRANE (PHOBIUS); CYTOPLASMIC_DOMAIN (PHOBIUS); NON_CYTOPLASMIC_DOMAIN (PHOBIUS)	no GO terms	no GO terms	Larva	5712.14	-4.89659	0.210673	2.23246e-116	5.92345e-114
BANY.1.2.g00501	[INTERPRO, BLASTED]	uncharacterized LOC106127219	uncharacterized protein LOC112044248 [Bicyclus anynana]	9713	10	4.68e-82	85.76	NA	NA	NA	NA	NA	no IPS match	no IPS match	no IPS match	Larva	1383.16	-6.34348	0.28322	6.07912e-115	1.58518e-112
BANY.1.2.g11015	[INTERPRO, BLASTED, MAPPED, ANNOTATED]	uncharacterized protein LOC112047681	uncharacterized protein LOC112047681 [Bicyclus anynana]	3351	10	5.28e-43	90.73	2	C:GO:0016021; P:GO:0042981	C:integral component of membrane; P:regulation of apoptotic process	NA	NA	no IPS match	no IPS match	no IPS match	Adult	791.193	6.63548	0.299537	1.60027e-114	4.10212e-112
BANY.1.2.g00093	[INTERPRO, BLASTED, MAPPED, ANNOTATED]	collagen alpha-1(III) chain-like	collagen alpha-2(IV) chain-like [Bicyclus anynana]	5873	10	1.24e-90	79.77	2	C:GO:0005581; F:GO:0042302	C:collagen trimer; F:structural constituent of cuticle	NA	NA	mobidb-lite (MOBIDB_LITE); mobidb-lite (MOBIDB_LITE); mobidb-lite (MOBIDB_LITE); mobidb-lite (MOBIDB_LITE); mobidb-lite (MOBIDB_LITE); mobidb-lite (MOBIDB_LITE); mobidb-lite (MOBIDB_LITE); mobidb-lite (MOBIDB_LITE); mobidb-lite (MOBIDB_LITE); mobidb-lite (MOBIDB_LITE)	no GO terms	no GO terms	Larva	20055.5	-6.7611	0.30213	3.40491e-114	8.58264e-112
BANY.1.2.g14536	[INTERPRO, BLASTED]	uncharacterized protein LOC112050068	uncharacterized protein LOC112050068 [Bicyclus anynana]	1412	10	6.61e-40	88.47	NA	NA	NA	NA	NA	no IPS match	no IPS match	no IPS match	Adult	1884.39	10.5955	0.465895	4.22669e-114	1.04794e-111
BANY.1.2.g10943	[INTERPRO, BLASTED]	MORN repeat-containing protein 4	MORN repeat-containing protein 4 homolog [Bicyclus anynana]	1468	10	5.51e-25	96	NA	NA	NA	NA	NA	no IPS match	no IPS match	no IPS match	Adult	1854.02	9.79798	0.429082	1.22498e-113	2.98816e-111
BANY.1.2.g01629	[INTERPRO, BLASTED, MAPPED, ANNOTATED]	peptide methionine sulfoxide reductase	peptide methionine sulfoxide reductase [Bicyclus anynana]	11791	10	8.64e-39	98.08	2	F:GO:0008113; P:GO:0055114	F:peptide-methionine (S)-S-oxide reductase activity; P:oxidation-reduction process	EC:1.8.4.11	Peptide-methionine (S)-S-oxide reductase	NON_CYTOPLASMIC_DOMAIN (PHOBIUS); TRANSMEMBRANE (PHOBIUS); CYTOPLASMIC_DOMAIN (PHOBIUS); TMhelix (TMHMM)	no GO terms	no GO terms	Adult	932.547	3.47166	0.153215	3.36194e-113	8.07078e-111
BANY.1.2.g08444	[INTERPRO, BLASTED]	Pupal cuticle protein PCP52	cuticle protein 1-like [Bicyclus anynana]	1210	10	3.53e-42	94.25	NA	NA	NA	NA	NA	NON_CYTOPLASMIC_DOMAIN (PHOBIUS); SIGNAL_PEPTIDE_C_REGION (PHOBIUS); SIGNAL_PEPTIDE (PHOBIUS); SIGNAL_PEPTIDE_N_REGION (PHOBIUS); SIGNAL_PEPTIDE_H_REGION (PHOBIUS); TMhelix (TMHMM)	no GO terms	no GO terms	Adult	4628.63	9.26028	0.404334	1.60728e-112	3.7982e-110
BANY.1.2.g11368	[INTERPRO, BLASTED, MAPPED, ANNOTATED]	carcinine transporter-like	carcinine transporter-like, partial [Galleria mellonella]	4911	10	7.01e-65	95.74	3	C:GO:0016021; F:GO:0022857; P:GO:0055085	C:integral component of membrane; F:transmembrane transporter activity; P:transmembrane transport	NA	NA	IPR005828 (PFAM); G3DSA:1.20.1250.20 (GENE3D); PTHR24064 (PANTHER); PTHR24064:SF494 (PANTHER); TRANSMEMBRANE (PHOBIUS); TRANSMEMBRANE (PHOBIUS); NON_CYTOPLASMIC_DOMAIN (PHOBIUS); NON_CYTOPLASMIC_DOMAIN (PHOBIUS); CYTOPLASMIC_DOMAIN (PHOBIUS); CYTOPLASMIC_DOMAIN (PHOBIUS); TRANSMEMBRANE (PHOBIUS); cd17317 (CDD); IPR036259 (SUPERFAMILY); TMhelix (TMHMM); TMhelix (TMHMM); TMhelix (TMHMM)	C:GO:0016021; F:GO:0022857; P:GO:0055085	C:integral component of membrane; F:transmembrane transporter activity; P:transmembrane transport	Adult	1795.95	6.65405	0.311699	1.37604e-110	3.20173e-108
BANY.1.2.g11268	[INTERPRO, BLASTED, MAPPED, ANNOTATED]	venom carboxylesterase-6-like	venom carboxylesterase-6-like [Bicyclus anynana]	10583	10	4.45e-24	88.4	1	F:GO:0016787	F:hydrolase activity	NA	NA	no IPS match	no IPS match	no IPS match	Adult	42952.5	7.01856	0.311037	6.17263e-110	1.41447e-107
BANY.1.2.g06300	[INTERPRO, BLASTED, MAPPED, ANNOTATED]	allatostatin neuropeptide precursor	allatostatin [Bicyclus anynana]	8653	10	2.87e-27	94.44	1	P:GO:0007218	P:neuropeptide signaling pathway	NA	NA	mobidb-lite (MOBIDB_LITE)	no GO terms	no GO terms	Adult	620.43	7.0287	0.332312	8.96038e-109	2.02264e-106
BANY.1.2.g10511	[INTERPRO, BLASTED, MAPPED, ANNOTATED]	succinate--CoA ligase [ADP-forming] subunit beta, mitochondrial	succinate--CoA ligase [ADP-forming] subunit beta, mitochondrial [Bicyclus anynana]	11208	10	1.84e-31	79.76	5	F:GO:0000287; F:GO:0004775; F:GO:0005524; C:GO:0005739; P:GO:0006099	F:magnesium ion binding; F:succinate-CoA ligase (ADP-forming) activity; F:ATP binding; C:mitochondrion; P:tricarboxylic acid cycle	EC:6.2.1.5; EC:6.2.1.4	Succinate--CoA ligase (ADP-forming); Succinate--CoA ligase (GDP-forming)	no IPS match	no IPS match	no IPS match	Adult	4330.89	2.57707	0.117816	4.3874e-108	9.7581e-106
BANY.1.2.g01046	[INTERPRO, BLASTED, MAPPED, ANNOTATED]	NBAD hydrolase	NBAD hydrolase, partial [Bicyclus anynana]	12542	10	5.28e-39	92.33	1	F:GO:0016787	F:hydrolase activity	NA	NA	TRANSMEMBRANE (PHOBIUS); CYTOPLASMIC_DOMAIN (PHOBIUS); NON_CYTOPLASMIC_DOMAIN (PHOBIUS); TMhelix (TMHMM)	no GO terms	no GO terms	Adult	6842.42	6.06996	0.29617	4.88613e-108	1.07098e-105
BANY.1.2.g17767	[INTERPRO, BLASTED, MAPPED, ANNOTATED]	aldo-keto reductase AKR2E4-like isoform X1	hypothetical protein B5V51_9559 [Heliothis virescens]	29347	10	1.19e-39	86.23	7	F:GO:0003964; F:GO:0004519; P:GO:0006278; P:GO:0007155; P:GO:0007229; C:GO:0016021; P:GO:0090305	F:RNA-directed DNA polymerase activity; F:endonuclease activity; P:RNA-dependent DNA biosynthetic process; P:cell adhesion; P:integrin-mediated signaling pathway; C:integral component of membrane; P:nucleic acid phosphodiester bond hydrolysis	EC:2.7.7.49	RNA-directed DNA polymerase	IPR036812 (G3DSA:3.20.20.GENE3D); IPR036812 (SUPERFAMILY)	no GO terms	no GO terms	Adult	1550.22	4.83604	0.227479	5.36988e-108	1.1602e-105
BANY.1.2.g10485	[INTERPRO, BLASTED, MAPPED, ANNOTATED]	ommochrome-binding protein-like	ommochrome-binding protein-like [Bicyclus anynana]	717	10	3.44e-174	78.37	4	F:GO:0005515; C:GO:0005887; F:GO:0022857; P:GO:0055085	F:protein binding; C:integral component of plasma membrane; F:transmembrane transporter activity; P:transmembrane transport	NA	NA	IPR015943 (G3DSA:2.130.10.GENE3D); SSF63825 (SUPERFAMILY)	F:GO:0005515	F:protein binding	Adult	1145.06	7.82135	0.364763	1.01075e-107	2.15305e-105
BANY.1.2.g07164	[INTERPRO, BLASTED, MAPPED, ANNOTATED]	RING finger protein nhl-1 isoform X1	RING finger protein nhl-1 isoform X1 [Bicyclus anynana]	21125	10	0	94.7	1	F:GO:0046872	F:metal ion binding	NA	NA	Coil (COILS); Coil (COILS); Coil (COILS); mobidb-lite (MOBIDB_LITE); mobidb-lite (MOBIDB_LITE); mobidb-lite (MOBIDB_LITE); mobidb-lite (MOBIDB_LITE); mobidb-lite (MOBIDB_LITE); mobidb-lite (MOBIDB_LITE); PTHR24104 (PANTHER); PTHR24104:SF28 (PANTHER)	no GO terms	no GO terms	Larva	15822.5	-4.06378	0.184301	1.07311e-107	2.25413e-105
BANY.1.2.g17729	[INTERPRO, BLASTED, MAPPED, ANNOTATED]	sedoheptulokinase-like	sedoheptulokinase-like [Bicyclus anynana]	2314	10	0	92.65	3	P:GO:0005975; P:GO:0016310; F:GO:0050277	P:carbohydrate metabolic process; P:phosphorylation; F:sedoheptulokinase activity	EC:2.7.1.14	Sedoheptulokinase	G3DSA:3.30.420.40 (GENE3D); G3DSA:3.30.420.40 (GENE3D); IPR018484 (PFAM); PTHR10196:SF67 (PANTHER); PTHR10196 (PANTHER); IPR042027 (CDD); SSF53067 (SUPERFAMILY)	P:GO:0005975; F:GO:0016773; F:GO:0050277	P:carbohydrate metabolic process; F:phosphotransferase activity, alcohol group as acceptor; F:sedoheptulokinase activity	Adult	582.795	4.61379	0.210336	1.54291e-106	3.19656e-104
BANY.1.2.g03525	[INTERPRO, BLASTED, MAPPED, ANNOTATED]	Na+/K+ ATPase alpha subunit-like protein	hypothetical protein TCAL_02770, partial [Tigriopus californicus]	19326	10	1.51e-78	85.62	6	F:GO:0005524; F:GO:0008556; C:GO:0016021; F:GO:0016787; F:GO:0046872; P:GO:0071805	F:ATP binding; F:potassium transmembrane transporter activity, phosphorylative mechanism; C:integral component of membrane; F:hydrolase activity; F:metal ion binding; P:potassium ion transmembrane transport	EC:7.2.2.6	n/a	no IPS match	no IPS match	no IPS match	Adult	41587	3.70226	0.176757	1.36261e-104	2.78487e-102
BANY.1.2.g13423	[INTERPRO, BLASTED, MAPPED]	Putative uncharacterized transposon-derived protein F52C9.6	hypothetical protein B5X24_HaOG209634 [Helicoverpa armigera]	16026	10	5.61e-107	68.32	5	F:GO:0003964; F:GO:0004519; P:GO:0006278; C:GO:0031514; P:GO:0090305	F:RNA-directed DNA polymerase activity; F:endonuclease activity; P:RNA-dependent DNA biosynthetic process; C:motile cilium; P:nucleic acid phosphodiester bond hydrolysis	NA	NA	IPR000477 (PFAM); G3DSA:3.30.70.270 (GENE3D); PTHR19446:SF416 (PANTHER); PTHR19446 (PANTHER); IPR000477 (PROSITE_PROFILES); cd01650 (CDD); SSF56672 (SUPERFAMILY)	no GO terms	no GO terms	Adult	11240.7	4.23552	0.204415	4.93659e-104	9.95479e-102
BANY.1.2.g14626	[INTERPRO, BLASTED]	AP2/ERF domain-containing protein PFD0985w-like isoform X1	uncharacterized protein LOC112050132 isoform X2 [Bicyclus anynana]	9119	10	0	68.53	NA	NA	NA	NA	NA	mobidb-lite (MOBIDB_LITE); mobidb-lite (MOBIDB_LITE); mobidb-lite (MOBIDB_LITE); mobidb-lite (MOBIDB_LITE); mobidb-lite (MOBIDB_LITE); mobidb-lite (MOBIDB_LITE); mobidb-lite (MOBIDB_LITE); IPR017868 (PROSITE_PROFILES); IPR014756 (SUPERFAMILY)	no GO terms	no GO terms	Adult	2436.36	3.64813	0.167183	7.23084e-104	1.43894e-101
BANY.1.2.g18283	[INTERPRO, BLASTED, MAPPED, ANNOTATED]	repetitive proline-rich cell wall protein 2-like	proline-rich protein 4-like [Bicyclus anynana]	9278	10	1.73e-26	84.26	1	C:GO:0016021	C:integral component of membrane	NA	NA	PTHR47771:SF1 (PANTHER); PTHR47771 (PANTHER); PTHR47771:SF1 (PANTHER); PTHR47771 (PANTHER); SIGNAL_PEPTIDE (PHOBIUS); SIGNAL_PEPTIDE_C_REGION (PHOBIUS); SIGNAL_PEPTIDE_H_REGION (PHOBIUS); SIGNAL_PEPTIDE_N_REGION (PHOBIUS); NON_CYTOPLASMIC_DOMAIN (PHOBIUS); SignalP-noTM (SIGNALP_EUK)	no GO terms	no GO terms	Adult	10730.7	8.63547	0.397375	7.84919e-103	1.5417e-100
BANY.1.2.g02626	[INTERPRO, BLASTED, MAPPED, ANNOTATED]	maltase A1-like	maltase 2-like isoform X2 [Bicyclus anynana]	9154	10	4.94e-65	87.46	2	F:GO:0003824; P:GO:0005975	F:catalytic activity; P:carbohydrate metabolic process	NA	NA	no IPS match	no IPS match	no IPS match	Adult	588.096	7.05787	0.331962	1.33634e-102	2.59112e-100
BANY.1.2.g15018	[INTERPRO, BLASTED]	leucine-rich repeat-containing protein 57 isoform X1	leucine-rich repeat-containing protein 40-like isoform X1 [Bicyclus anynana]	2299	10	2.8e-24	89.36	NA	NA	NA	NA	NA	TRANSMEMBRANE (PHOBIUS); NON_CYTOPLASMIC_DOMAIN (PHOBIUS); CYTOPLASMIC_DOMAIN (PHOBIUS); TRANSMEMBRANE (PHOBIUS); NON_CYTOPLASMIC_DOMAIN (PHOBIUS)	no GO terms	no GO terms	Larva	4312.5	-7.80378	0.357645	1.95023e-102	3.73358e-100
BANY.1.2.g09534	[INTERPRO, BLASTED, MAPPED, ANNOTATED]	suppressor of lurcher protein 1-like	hypothetical protein evm_003536 [Chilo suppressalis]	59126	10	6.51e-54	83.53	8	F:GO:0003964; F:GO:0004519; C:GO:0005634; P:GO:0006278; F:GO:0008270; F:GO:0016491; P:GO:0055114; P:GO:0090305	F:RNA-directed DNA polymerase activity; F:endonuclease activity; C:nucleus; P:RNA-dependent DNA biosynthetic process; F:zinc ion binding; F:oxidoreductase activity; P:oxidation-reduction process; P:nucleic acid phosphodiester bond hydrolysis	EC:2.7.7.49	RNA-directed DNA polymerase	cd10442 (CDD); IPR035901 (SUPERFAMILY)	no GO terms	no GO terms	Adult	1694.08	6.30909	0.306181	3.0868e-102	5.83559e-100
BANY.1.2.g08389	[INTERPRO, BLASTED, MAPPED]	Retrovirus-related Pol polyprotein LINE-1	hypothetical protein B5V51_9559 [Heliothis virescens]	30216	10	1.09e-176	65.56	4	C:GO:0016020; C:GO:0016021; F:GO:0022857; P:GO:0055085	C:membrane; C:integral component of membrane; F:transmembrane transporter activity; P:transmembrane transport	NA	NA	IPR000477 (PFAM); PTHR19446:SF417 (PANTHER); PTHR19446:SF417 (PANTHER); PTHR19446 (PANTHER); PTHR19446 (PANTHER); cd01650 (CDD); SSF56672 (SUPERFAMILY)	no GO terms	no GO terms	Adult	448.526	4.48908	0.210015	2.66408e-101	4.97427e-99
BANY.1.2.g08812	[INTERPRO, BLASTED, MAPPED, ANNOTATED]	klarsicht-like protein	uncharacterized protein LOC112046184 [Bicyclus anynana]	4056	10	0	74.52	1	C:GO:0016020	C:membrane	NA	NA	mobidb-lite (MOBIDB_LITE)	no GO terms	no GO terms	Adult	609.828	7.36834	0.344701	1.88561e-100	3.4778e-98
BANY.1.2.g03473	[INTERPRO, BLASTED, MAPPED, ANNOTATED]	Neuroendocrine convertase 2	neuroendocrine convertase 2-like [Ostrinia furnacalis]	43848	10	4.84e-41	97.21	2	F:GO:0004252; P:GO:0006508	F:serine-type endopeptidase activity; P:proteolysis	EC:3.4.21	Acting on peptide bonds (peptidases)	TMhelix (TMHMM); TMhelix (TMHMM)	no GO terms	no GO terms	Adult	1043.18	3.00421	0.143363	3.08387e-100	5.56922e-98
BANY.1.2.g14387	[INTERPRO, BLASTED, MAPPED]	uncharacterized protein LOC112049963	uncharacterized protein LOC112049963 [Bicyclus anynana]	2299	10	2.04e-150	63.93	3	F:GO:0004144; C:GO:0016020; C:GO:0016021	F:diacylglycerol O-acyltransferase activity; C:membrane; C:integral component of membrane	NA	NA	no IPS match	no IPS match	no IPS match	Adult	9948.94	8.34862	0.410311	3.09319e-100	5.56922e-98
BANY.1.2.g16076	[INTERPRO, BLASTED]	uncharacterized protein LOC112051156	uncharacterized protein LOC112051156 [Bicyclus anynana]	20795	10	3.44e-147	75.33	NA	NA	NA	NA	NA	mobidb-lite (MOBIDB_LITE); mobidb-lite (MOBIDB_LITE)	no GO terms	no GO terms	Adult	1573.96	10.4267	0.494311	3.85359e-100	6.85666e-98
BANY.1.2.g18820	[INTERPRO, BLASTED]	Locomotion-related protein Hikaru genki	uncharacterized protein LOC112053011 [Bicyclus anynana]	20866	10	0	74.44	NA	NA	NA	NA	NA	mobidb-lite (MOBIDB_LITE); mobidb-lite (MOBIDB_LITE)	no GO terms	no GO terms	Adult	2894.66	4.30744	0.209955	6.86297e-100	1.19502e-97
BANY.1.2.g23160	[INTERPRO, BLASTED, MAPPED, ANNOTATED]	oxysterol-binding protein-related protein 1-like isoform X2	hypothetical protein B5X24_HaOG212844 [Helicoverpa armigera]	13408	10	1.47e-39	89.35	1	P:GO:0006869	P:lipid transport	NA	NA	no IPS match	no IPS match	no IPS match	Adult	486.61	4.76709	0.22702	6.87427e-100	1.19502e-97
BANY.1.2.g00085	[INTERPRO, BLASTED, MAPPED, ANNOTATED]	Synapsin	synapsin-like [Pieris rapae]	10061	10	6.58e-26	84.17	2	P:GO:0007269; C:GO:0008021	P:neurotransmitter secretion; C:synaptic vesicle	NA	NA	no IPS match	no IPS match	no IPS match	Adult	448.841	4.8194	0.235371	2.29864e-99	3.95053e-97
BANY.1.2.g11527	[INTERPRO, BLASTED]	chaoptin isoform X4	chaoptin isoform X4 [Bicyclus anynana]	19541	10	4.88e-121	79.76	NA	NA	NA	NA	NA	no IPS match	no IPS match	no IPS match	Adult	6467.26	6.01567	0.289246	5.36413e-99	9.1154e-97
BANY.1.2.g00197	[INTERPRO, BLASTED, MAPPED, ANNOTATED]	acetyl-coenzyme A synthetase	acetyl-coenzyme A synthetase [Bicyclus anynana]	29888	10	2.42e-81	96.48	4	F:GO:0003987; F:GO:0005524; F:GO:0016208; P:GO:0019427	F:acetate-CoA ligase activity; F:ATP binding; F:AMP binding; P:acetyl-CoA biosynthetic process from acetate	EC:6.2.1.1	Acetate--CoA ligase	G3DSA:3.30.300.30 (GENE3D); IPR025110 (PFAM); PTHR24095 (PANTHER); PTHR24095:SF126 (PANTHER); cd05966 (CDD); SSF56801 (SUPERFAMILY)	no GO terms	no GO terms	Adult	375.928	4.61475	0.21858	1.16358e-98	1.95533e-96
BANY.1.2.g13421	[INTERPRO, BLASTED, MAPPED]	microtubule-associated serine/threonine-protein kinase 4	hypothetical protein evm_013894 [Chilo suppressalis]	8324	10	1.59e-104	63.2	6	F:GO:0003677; F:GO:0004252; P:GO:0006508; C:GO:0016020; C:GO:0016021; F:GO:0046872	F:DNA binding; F:serine-type endopeptidase activity; P:proteolysis; C:membrane; C:integral component of membrane; F:metal ion binding	NA	NA	IPR000477 (PFAM); PTHR33332 (PANTHER); IPR000477 (PROSITE_PROFILES)	no GO terms	no GO terms	Adult	9556.69	4.22639	0.20405	1.08025e-97	1.79536e-95
BANY.1.2.g03105	[INTERPRO, BLASTED, MAPPED, ANNOTATED]	uncharacterized protein LOC112058103	uncharacterized protein LOC112058103 [Bicyclus anynana]	4645	10	2.33e-81	85.17	4	F:GO:0004930; P:GO:0007166; P:GO:0007186; C:GO:0016021	F:G protein-coupled receptor activity; P:cell surface receptor signaling pathway; P:G protein-coupled receptor signaling pathway; C:integral component of membrane	NA	NA	G3DSA:1.20.1070.10 (GENE3D); IPR000832 (PFAM); CYTOPLASMIC_DOMAIN (PHOBIUS); NON_CYTOPLASMIC_DOMAIN (PHOBIUS); TRANSMEMBRANE (PHOBIUS); cd15439 (CDD); TMhelix (TMHMM)	F:GO:0004930; P:GO:0007186; C:GO:0016021	F:G protein-coupled receptor activity; P:G protein-coupled receptor signaling pathway; C:integral component of membrane	Adult	548.101	4.08768	0.201101	2.05049e-97	3.37082e-95
BANY.1.2.g07583	[INTERPRO, NO-BLAST]	---NA---	---NA---	4195	NA	NA	NA	NA	NA	NA	NA	NA	no IPS match	no IPS match	no IPS match	Adult	3892.94	12.2124	0.586495	6.16243e-97	1.00216e-94
BANY.1.2.g17541	[INTERPRO, BLASTED, MAPPED, ANNOTATED]	calcium-transporting ATPase sarcoplasmic/endoplasmic reticulum type isoform X1	calcium-transporting ATPase sarcoplasmic/endoplasmic reticulum type isoform X3 [Bicyclus anynana]	21754	10	0	95.14	5	F:GO:0005388; F:GO:0005524; C:GO:0005783; C:GO:0016021; P:GO:0070588	F:calcium transmembrane transporter activity, phosphorylative mechanism; F:ATP binding; C:endoplasmic reticulum; C:integral component of membrane; P:calcium ion transmembrane transport	EC:7.2.2.10	n/a	PR00119 (PRINTS); IPR023214 (G3DSA:3.40.50.GENE3D); PF00122 (PFAM); G3DSA:2.70.150.10 (GENE3D); IPR001757 (TIGRFAM); PF13246 (PFAM); IPR023299 (G3DSA:3.40.1110.GENE3D); G3DSA:1.20.1110.10 (GENE3D),SFLDS00003 (SFLD); IPR030332 (PTHR42861:PANTHER); PTHR42861 (PANTHER); IPR018303 (PROSITE_PATTERNS); NON_CYTOPLASMIC_DOMAIN (PHOBIUS); CYTOPLASMIC_DOMAIN (PHOBIUS); CYTOPLASMIC_DOMAIN (PHOBIUS); TRANSME…	F:GO:0000166; F:GO:0005388; F:GO:0005524; C:GO:0005783; C:GO:0016021; P:GO:0070588	F:nucleotide binding; F:calcium transmembrane transporter activity, phosphorylative mechanism; F:ATP binding; C:endoplasmic reticulum; C:integral component of membrane; P:calcium ion transmembrane transport	Adult	56385.5	4.95059	0.238391	5.15338e-96	8.29147e-94
BANY.1.2.g15996	[INTERPRO, BLASTED, MAPPED, ANNOTATED]	carcinine transporter	carcinine transporter [Bicyclus anynana]	5051	10	0	85.99	3	C:GO:0016021; F:GO:0022857; P:GO:0055085	C:integral component of membrane; F:transmembrane transporter activity; P:transmembrane transport	NA	NA	IPR005828 (PFAM); G3DSA:1.20.1250.20 (GENE3D); PTHR24064:SF507 (PANTHER); PTHR24064 (PANTHER); SIGNAL_PEPTIDE (PHOBIUS); NON_CYTOPLASMIC_DOMAIN (PHOBIUS); TRANSMEMBRANE (PHOBIUS); NON_CYTOPLASMIC_DOMAIN (PHOBIUS); TRANSMEMBRANE (PHOBIUS); SIGNAL_PEPTIDE_C_REGION (PHOBIUS); CYTOPLASMIC_DOMAIN (PHOBIUS); CYTOPLASMIC_DOMAIN (PHOBIUS); TRANSMEMBRANE (PHOBIUS); NON_CYTOPLASMIC_DOMAIN (PHOBIUS); TRANSM…	C:GO:0016021; F:GO:0022857; P:GO:0055085	C:integral component of membrane; F:transmembrane transporter activity; P:transmembrane transport	Adult	542.323	8.05016	0.390974	8.48219e-96	1.35036e-93
BANY.1.2.g20554	[INTERPRO, BLASTED, MAPPED, ANNOTATED]	multidrug resistance protein 1A-like	LOW QUALITY PROTEIN: multidrug resistance protein 1A-like [Bicyclus anynana]	14062	10	1.13e-169	77.72	2	F:GO:0000166; C:GO:0016020	F:nucleotide binding; C:membrane	NA	NA	no IPS match	no IPS match	no IPS match	Adult	478.615	7.1851	0.345884	1.05075e-94	1.65537e-92
BANY.1.2.g16217	[INTERPRO, BLASTED]	retinol dehydrogenase 13-like	retinol dehydrogenase 12-like [Bicyclus anynana]	900	10	0	85.7	NA	NA	NA	NA	NA	IPR002347 (PRINTS); G3DSA:3.40.50.720 (GENE3D); IPR002347 (PFAM); PTHR43157 (PANTHER); PTHR43157:SF2 (PANTHER); IPR036291 (SUPERFAMILY)	no GO terms	no GO terms	Adult	726.554	7.08691	0.344034	1.16064e-94	1.80964e-92
BANY.1.2.g00115	[INTERPRO, BLASTED]	protein still life, isoforms C/SIF type 2 isoform X11	protein still life, isoforms C/SIF type 2 isoform X4 [Bicyclus anynana]	65099	10	6.56e-129	96.31	NA	NA	NA	NA	NA	mobidb-lite (MOBIDB_LITE); mobidb-lite (MOBIDB_LITE); mobidb-lite (MOBIDB_LITE); mobidb-lite (MOBIDB_LITE)	no GO terms	no GO terms	Adult	1050.08	3.32877	0.165742	1.89367e-94	2.92243e-92
BANY.1.2.g21425	[INTERPRO, BLASTED, MAPPED, ANNOTATED]	Sortilin-related receptor	uncharacterized protein LOC112054717 isoform X2 [Bicyclus anynana]	4135	10	0	71.69	1	F:GO:0003824	F:catalytic activity	NA	NA	IPR017850 (G3DSA:3.40.720.GENE3D); IPR004245 (PFAM); IPR004245 (PANTHER); PTHR10974:SF9 (PANTHER); IPR004245 (CDD); IPR017850 (SUPERFAMILY)	F:GO:0003824	F:catalytic activity	Adult	634.411	4.43984	0.219948	4.00415e-94	6.11704e-92
BANY.1.2.g04563	[INTERPRO, BLASTED, MAPPED, ANNOTATED]	reverse transcriptase	uncharacterized protein LOC112044210 [Bicyclus anynana]	14994	10	8.23e-58	87.02	4	F:GO:0003964; F:GO:0004519; P:GO:0006278; P:GO:0090305	F:RNA-directed DNA polymerase activity; F:endonuclease activity; P:RNA-dependent DNA biosynthetic process; P:nucleic acid phosphodiester bond hydrolysis	EC:2.7.7.49	RNA-directed DNA polymerase	PTHR47027:SF5 (PANTHER); PTHR47027 (PANTHER)	no GO terms	no GO terms	Adult	3111.37	3.23599	0.157921	4.13313e-94	6.25094e-92
BANY.1.2.g07738	[INTERPRO, BLASTED, MAPPED, ANNOTATED]	acetyl-CoA acetyltransferase, mitochondrial isoform X3	acetyl-CoA acetyltransferase B, mitochondrial-like [Bicyclus anynana]	1265	10	0	88.69	1	F:GO:0003985	F:acetyl-CoA C-acetyltransferase activity	EC:2.3.1.16; EC:2.3.1.9	Acetyl-CoA C-acyltransferase; Acetyl-CoA C-acetyltransferase	IPR016039 (G3DSA:3.40.47.GENE3D); IPR002155 (TIGRFAM); IPR016039 (G3DSA:3.40.47.GENE3D); IPR020617 (PFAM); IPR020616 (PFAM); PTHR18919:SF81 (PANTHER); PTHR18919 (PANTHER); IPR020610 (PROSITE_PATTERNS); IPR020613 (PROSITE_PATTERNS); IPR002155 (CDD); IPR016039 (SUPERFAMILY); IPR016039 (SUPERFAMILY)	F:GO:0003824; F:GO:0016747	F:catalytic activity; F:transferase activity, transferring acyl groups other than amino-acyl groups	Adult	1313.25	10.3269	0.508068	5.28577e-94	7.91504e-92
BANY.1.2.g12208	[INTERPRO, BLASTED, MAPPED, ANNOTATED]	reverse transcriptase	uncharacterized protein LOC112044210 [Bicyclus anynana]	14930	10	7.15e-33	68.18	1	P:GO:0009987	P:cellular process	NA	NA	no IPS match	no IPS match	no IPS match	Adult	559.694	4.68463	0.232996	2.90767e-93	4.31133e-91
BANY.1.2.g10035	[INTERPRO, BLASTED]	epidermal growth factor receptor substrate 15 homolog isoform X3	periplakin isoform X2 [Bicyclus anynana]	5589	10	7.26e-65	98.87	NA	NA	NA	NA	NA	mobidb-lite (MOBIDB_LITE); mobidb-lite (MOBIDB_LITE)	no GO terms	no GO terms	Larva	5073.14	-5.50507	0.268222	7.04894e-93	1.03503e-90
BANY.1.2.g08418	[INTERPRO, BLASTED]	phosphatidylinositol 4-phosphate 5-kinase type-1 gamma-like isoform X6	uncharacterized protein LOC112045960 isoform X8 [Bicyclus anynana]	5441	10	0	93.32	NA	NA	NA	NA	NA	mobidb-lite (MOBIDB_LITE); mobidb-lite (MOBIDB_LITE); mobidb-lite (MOBIDB_LITE)	no GO terms	no GO terms	Adult	534.366	3.89761	0.190452	9.95057e-93	1.44704e-90
BANY.1.2.g03055	[INTERPRO, BLASTED, MAPPED, ANNOTATED]	delta-1-pyrroline-5-carboxylate synthase isoform X2	delta-1-pyrroline-5-carboxylate synthase isoform X2 [Bicyclus anynana]	8002	10	0	95.67	8	F:GO:0004349; F:GO:0004350; F:GO:0005524; C:GO:0005739; P:GO:0016310; F:GO:0050661; P:GO:0055114; P:GO:0055129	F:glutamate 5-kinase activity; F:glutamate-5-semialdehyde dehydrogenase activity; F:ATP binding; C:mitochondrion; P:phosphorylation; F:NADP binding; P:oxidation-reduction process; P:L-proline biosynthetic process	EC:1.2.1.41; EC:2.7.2.11	Glutamate-5-semialdehyde dehydrogenase; Glutamate 5-kinase	Coil (COILS); IPR016162 (G3DSA:3.40.605.GENE3D); IPR016163 (G3DSA:3.40.309.GENE3D); IPR012134 (PIRSF); IPR015590 (PFAM); PTHR11063:SF19 (PANTHER); PTHR11063 (PANTHER); IPR020593 (PROSITE_PATTERNS); IPR000965 (CDD); IPR016161 (SUPERFAMILY)	F:GO:0004350; P:GO:0006561; F:GO:0016491; F:GO:0016620; F:GO:0050661; P:GO:0055114	F:glutamate-5-semialdehyde dehydrogenase activity; P:proline biosynthetic process; F:oxidoreductase activity; F:oxidoreductase activity, acting on the aldehyde or oxo group of donors, NAD or NADP as acceptor; F:NADP binding; P:oxidation-reduction process	Adult	1664.47	7.28948	0.352627	5.81551e-92	8.37655e-90
BANY.1.2.g02602	[INTERPRO, BLASTED]	protein PFC0760c-like	uncharacterized protein LOC112057815 [Bicyclus anynana]	8679	10	2.58e-83	81.39	NA	NA	NA	NA	NA	mobidb-lite (MOBIDB_LITE); mobidb-lite (MOBIDB_LITE); mobidb-lite (MOBIDB_LITE); mobidb-lite (MOBIDB_LITE); mobidb-lite (MOBIDB_LITE); mobidb-lite (MOBIDB_LITE); mobidb-lite (MOBIDB_LITE); SIGNAL_PEPTIDE (PHOBIUS); SIGNAL_PEPTIDE_H_REGION (PHOBIUS); NON_CYTOPLASMIC_DOMAIN (PHOBIUS); SIGNAL_PEPTIDE_N_REGION (PHOBIUS); SIGNAL_PEPTIDE_C_REGION (PHOBIUS); SignalP-noTM (SIGNALP_EUK)	no GO terms	no GO terms	Adult	491.344	4.55689	0.233182	7.57288e-92	1.08049e-89
BANY.1.2.g13918	[INTERPRO, BLASTED, MAPPED, ANNOTATED]	calexcitin-1 isoform X1	calexcitin-2 [Bicyclus anynana]	848	10	3.22e-35	91.3	1	F:GO:0005509	F:calcium ion binding	NA	NA	G3DSA:1.10.238.10 (GENE3D); PTHR10827:SF46 (PANTHER); PTHR10827 (PANTHER); IPR018247 (PROSITE_PATTERNS); IPR002048 (PROSITE_PROFILES); IPR011992 (SUPERFAMILY)	F:GO:0005509	F:calcium ion binding	Adult	941.032	6.49778	0.338477	9.58053e-92	1.35417e-89
BANY.1.2.g13205	[INTERPRO, BLASTED, MAPPED, ANNOTATED]	delta-1-pyrroline-5-carboxylate dehydrogenase, mitochondrial	delta-1-pyrroline-5-carboxylate dehydrogenase, mitochondrial [Bicyclus anynana]	1704	10	0	93.38	4	F:GO:0003842; P:GO:0010133; F:GO:0016620; P:GO:0055114	F:1-pyrroline-5-carboxylate dehydrogenase activity; P:proline catabolic process to glutamate; F:oxidoreductase activity, acting on the aldehyde or oxo group of donors, NAD or NADP as acceptor; P:oxidation-reduction process	EC:1.5.1.12	Acting on the CH-NH group of donors	IPR016162 (G3DSA:3.40.605.GENE3D); IPR016163 (G3DSA:3.40.309.GENE3D); IPR005931 (TIGRFAM); IPR015590 (PFAM); PTHR14516 (PANTHER); PTHR14516:SF6 (PANTHER); IPR016160 (PROSITE_PATTERNS); IPR005931 (CDD); IPR016161 (SUPERFAMILY)	F:GO:0003842; P:GO:0010133; F:GO:0016491; F:GO:0016620; P:GO:0055114	F:1-pyrroline-5-carboxylate dehydrogenase activity; P:proline catabolic process to glutamate; F:oxidoreductase activity; F:oxidoreductase activity, acting on the aldehyde or oxo group of donors, NAD or NADP as acceptor; P:oxidation-reduction process	Adult	4348.54	3.12346	0.154497	1.36974e-91	1.91814e-89
BANY.1.2.g08353	[INTERPRO, BLASTED, MAPPED, ANNOTATED]	apolipophorin III	apolipophorin-3-like [Bicyclus anynana]	5976	10	2.18e-37	86.73	3	C:GO:0005576; P:GO:0006869; F:GO:0008289	C:extracellular region; P:lipid transport; F:lipid binding	NA	NA	no IPS match	no IPS match	no IPS match	Adult	7035.12	6.21972	0.328163	5.28095e-91	7.32743e-89
BANY.1.2.g03167	[INTERPRO, BLASTED, MAPPED, ANNOTATED]	vesicle-fusing ATPase 1-like	vesicle-fusing ATPase 1-like, partial [Galleria mellonella]	14934	10	2.63e-59	99.64	3	F:GO:0005524; F:GO:0016887; P:GO:0035494	F:ATP binding; F:ATPase activity; P:SNARE complex disassembly	EC:3.6.1.3; EC:3.6.1.15	Adenosinetriphosphatase; Nucleoside-triphosphate phosphatase	Coil (COILS); CYTOPLASMIC_DOMAIN (PHOBIUS); NON_CYTOPLASMIC_DOMAIN (PHOBIUS); TRANSMEMBRANE (PHOBIUS); TMhelix (TMHMM)	no GO terms	no GO terms	Adult	2269.9	3.23395	0.160613	4.43009e-90	6.09097e-88
BANY.1.2.g05324	[INTERPRO, BLASTED, MAPPED, ANNOTATED]	lipase member H-like	pancreatic triacylglycerol lipase-like [Bicyclus anynana]	2409	10	0	90.29	2	C:GO:0005576; F:GO:0052689	C:extracellular region; F:carboxylic ester hydrolase activity	EC:3.1.1.1	Carboxylesterase	IPR013818 (PFAM); IPR029058 (G3DSA:3.40.50.GENE3D); IPR000734 (PANTHER); IPR029058 (SUPERFAMILY)	F:GO:0052689	F:carboxylic ester hydrolase activity	Adult	916.681	3.35249	0.167813	1.01316e-89	1.38045e-87
BANY.1.2.g14702	[INTERPRO, BLASTED, MAPPED, ANNOTATED]	endonuclease-reverse transcriptase	uncharacterized protein LOC112044210 [Bicyclus anynana]	4880	10	8.84e-16	81.95	5	F:GO:0003824; P:GO:0007155; P:GO:0007229; C:GO:0016021; P:GO:0090304	F:catalytic activity; P:cell adhesion; P:integrin-mediated signaling pathway; C:integral component of membrane; P:nucleic acid metabolic process	NA	NA	no IPS match	no IPS match	no IPS match	Adult	1217.62	9.51563	0.467043	1.42685e-89	1.92676e-87
BANY.1.2.g16150	[INTERPRO, BLASTED, MAPPED, ANNOTATED]	rRNA 2'-O-methyltransferase fibrillarin	rRNA 2'-O-methyltransferase fibrillarin-like [Manduca sexta]	5877	10	9.79e-28	99.67	4	F:GO:0003723; P:GO:0006364; F:GO:0008168; P:GO:0032259	F:RNA binding; P:rRNA processing; F:methyltransferase activity; P:methylation	NA	NA	PR01217 (PRINTS); mobidb-lite (MOBIDB_LITE); mobidb-lite (MOBIDB_LITE)	no GO terms	no GO terms	Larva	794.05	-2.97139	0.147811	4.71573e-89	6.31157e-87
BANY.1.2.g11208	[INTERPRO, BLASTED, MAPPED, ANNOTATED]	enzymatic polyprotein endonuclease reverse	enzymatic polyprotein endonuclease reverse [Lasius niger]	36043	10	1.24e-153	75.71	3	F:GO:0003824; F:GO:0005488; P:GO:0006259	F:catalytic activity; F:binding; P:DNA metabolic process	NA	NA	Coil (COILS); G3DSA:3.10.20.370 (GENE3D); IPR000477 (PFAM); G3DSA:3.30.70.270 (GENE3D); G3DSA:3.30.70.270 (GENE3D); IPR041373 (PFAM); PTHR24559 (PANTHER); PTHR24559:SF269 (PANTHER); IPR000477 (PROSITE_PROFILES); cd01647 (CDD); cd09274 (CDD); SSF56672 (SUPERFAMILY)	no GO terms	no GO terms	Adult	1350.19	3.20862	0.165749	3.19978e-87	4.24504e-85
BANY.1.2.g18086	[INTERPRO, BLASTED, MAPPED, ANNOTATED]	sodium-coupled monocarboxylate transporter 1-like	sodium-coupled monocarboxylate transporter 1-like [Bicyclus anynana]	5246	10	6.31e-39	81.55	3	C:GO:0016021; F:GO:0022857; P:GO:0055085	C:integral component of membrane; F:transmembrane transporter activity; P:transmembrane transport	NA	NA	CYTOPLASMIC_DOMAIN (PHOBIUS); NON_CYTOPLASMIC_DOMAIN (PHOBIUS); TRANSMEMBRANE (PHOBIUS); NON_CYTOPLASMIC_DOMAIN (PHOBIUS); TRANSMEMBRANE (PHOBIUS); TMhelix (TMHMM); TMhelix (TMHMM); TMhelix (TMHMM)	no GO terms	no GO terms	Adult	928.718	4.19401	0.223466	4.64324e-87	6.10647e-85
BANY.1.2.g09776	[INTERPRO, BLASTED]	uncharacterized protein LOC112046824	uncharacterized protein LOC112046824 [Bicyclus anynana]	8302	10	0	73.46	NA	NA	NA	NA	NA	IPR019080 (PFAM); IPR011604 (G3DSA:3.90.320.GENE3D); mobidb-lite (MOBIDB_LITE); mobidb-lite (MOBIDB_LITE); mobidb-lite (MOBIDB_LITE); mobidb-lite (MOBIDB_LITE); PTHR46609 (PANTHER); IPR011335 (SUPERFAMILY)	no GO terms	no GO terms	Adult	701.709	7.14293	0.354548	3.8534e-86	5.02404e-84
BANY.1.2.g10872	[INTERPRO, BLASTED]	urbain like protein	protein transport protein sec31-like [Bicyclus anynana]	4338	10	0	64.72	NA	NA	NA	NA	NA	Coil (COILS); mobidb-lite (MOBIDB_LITE); mobidb-lite (MOBIDB_LITE); mobidb-lite (MOBIDB_LITE); mobidb-lite (MOBIDB_LITE); mobidb-lite (MOBIDB_LITE); mobidb-lite (MOBIDB_LITE); mobidb-lite (MOBIDB_LITE); mobidb-lite (MOBIDB_LITE); mobidb-lite (MOBIDB_LITE); mobidb-lite (MOBIDB_LITE); mobidb-lite (MOBIDB_LITE); SIGNAL_PEPTIDE (PHOBIUS); NON_CYTOPLASMIC_DOMAIN (PHOBIUS); SIGNAL_PEPTIDE_H_REGION (PHO…	no GO terms	no GO terms	Larva	70132.8	-9.93449	0.53259	7.68555e-86	9.93473e-84
BANY.1.2.g04723	[INTERPRO, BLASTED, MAPPED]	tachykinins isoform X1	tachykinins [Bicyclus anynana]	11071	10	0	60.99	2	C:GO:0016020; C:GO:0016021	C:membrane; C:integral component of membrane	NA	NA	no IPS match	no IPS match	no IPS match	Adult	361.932	5.03857	0.259102	2.70389e-85	3.46556e-83
BANY.1.2.g14096	[INTERPRO, BLASTED]	15-hydroxyprostaglandin dehydrogenase [NAD(+)]-like	15-hydroxyprostaglandin dehydrogenase [NAD(+)]-like [Bicyclus anynana]	753	10	4.8e-173	86.61	NA	NA	NA	NA	NA	IPR002347 (PRINTS); IPR002347 (PRINTS); IPR002347 (PFAM); G3DSA:3.40.50.720 (GENE3D); PTHR44229:SF4 (PANTHER); PTHR44229 (PANTHER); IPR036291 (SUPERFAMILY)	no GO terms	no GO terms	Adult	22970.5	10.3241	0.588232	3.42254e-85	4.34978e-83
BANY.1.2.g02940	[INTERPRO, BLASTED, MAPPED, ANNOTATED]	fukutin-related protein	fukutin-related protein [Bicyclus anynana]	4610	10	1.58e-157	85.07	1	C:GO:0016021	C:integral component of membrane	NA	NA	PTHR13627:SF31 (PANTHER); PTHR13627 (PANTHER); NON_CYTOPLASMIC_DOMAIN (PHOBIUS); TRANSMEMBRANE (PHOBIUS); TRANSMEMBRANE (PHOBIUS); CYTOPLASMIC_DOMAIN (PHOBIUS); CYTOPLASMIC_DOMAIN (PHOBIUS); TMhelix (TMHMM); TMhelix (TMHMM)	no GO terms	no GO terms	Adult	386.889	3.43995	0.180023	8.92462e-85	1.1248e-82
BANY.1.2.g13235	[INTERPRO, BLASTED]	eye-specific diacylglycerol kinase isoform X3	eye-specific diacylglycerol kinase isoform X3 [Ostrinia furnacalis]	27337	10	5.82e-57	78.91	NA	NA	NA	NA	NA	no IPS match	no IPS match	no IPS match	Adult	932.335	4.53542	0.235263	1.92984e-84	2.41213e-82
BANY.1.2.g01252	[INTERPRO, BLASTED]	uncharacterized protein LOC112049117 isoform X1	uncharacterized protein LOC112049117 isoform X1 [Bicyclus anynana]	5197	10	0	96.1	NA	NA	NA	NA	NA	Coil (COILS); Coil (COILS); Coil (COILS); mobidb-lite (MOBIDB_LITE); mobidb-lite (MOBIDB_LITE)	no GO terms	no GO terms	Adult	677.018	3.02745	0.158178	3.3598e-84	4.16505e-82
BANY.1.2.g10209	[INTERPRO, BLASTED]	hemolin-like isoform X2	hemolin-like [Bicyclus anynana]	9176	10	2.36e-62	72.32	NA	NA	NA	NA	NA	IPR013783 (G3DSA:2.60.40.GENE3D); IPR013098 (PFAM); IPR013783 (G3DSA:2.60.40.GENE3D); PTHR44170 (PANTHER); SIGNAL_PEPTIDE_H_REGION (PHOBIUS); NON_CYTOPLASMIC_DOMAIN (PHOBIUS); SIGNAL_PEPTIDE_N_REGION (PHOBIUS); SIGNAL_PEPTIDE_C_REGION (PHOBIUS); SIGNAL_PEPTIDE (PHOBIUS); IPR007110 (PROSITE_PROFILES); IPR007110 (PROSITE_PROFILES); cd00096 (CDD); SignalP-noTM (SIGNALP_EUK); IPR036179 (SUPERFAMILY)	no GO terms	no GO terms	Adult	50616.7	7.09731	0.361885	7.90965e-84	9.72565e-82
BANY.1.2.g11737	[INTERPRO, BLASTED, MAPPED, ANNOTATED]	cytoglobin isoform X2	cytoglobin-like [Bicyclus anynana]	5991	10	1.49e-41	87.35	5	F:GO:0005344; P:GO:0015671; F:GO:0019825; F:GO:0020037; F:GO:0046872	F:oxygen carrier activity; P:oxygen transport; F:oxygen binding; F:heme binding; F:metal ion binding	NA	NA	no IPS match	no IPS match	no IPS match	Adult	331.87	4.49796	0.236465	1.49181e-83	1.81953e-81
BANY.1.2.g00083	[INTERPRO, BLASTED, MAPPED, ANNOTATED]	Synapsin	synapsin-like, partial [Trichoplusia ni]	21751	10	7.54e-24	96.05	3	F:GO:0005524; P:GO:0007269; C:GO:0008021	F:ATP binding; P:neurotransmitter secretion; C:synaptic vesicle	NA	NA	no IPS match	no IPS match	no IPS match	Adult	328.485	4.54037	0.241519	1.70981e-83	2.06873e-81
BANY.1.2.g13802	[INTERPRO, BLASTED, MAPPED, ANNOTATED]	LIM domain and actin-binding protein 1	uncharacterized protein LOC112049602 [Bicyclus anynana]	22175	10	1.17e-23	89.34	1	F:GO:0046872	F:metal ion binding	NA	NA	no IPS match	no IPS match	no IPS match	Larva	898.96	-3.48476	0.179789	1.89595e-83	2.27574e-81
BANY.1.2.g04263	[INTERPRO, BLASTED]	uncharacterized protein LOC112043012 isoform X1	uncharacterized protein LOC112043012 isoform X1 [Bicyclus anynana]	1207	10	1.59e-44	75.8	NA	NA	NA	NA	NA	TRANSMEMBRANE (PHOBIUS); CYTOPLASMIC_DOMAIN (PHOBIUS); NON_CYTOPLASMIC_DOMAIN (PHOBIUS); TMhelix (TMHMM)	no GO terms	no GO terms	Adult	2490.69	7.99541	0.405797	2.2151e-83	2.63789e-81
BANY.1.2.g02840	[INTERPRO, BLASTED]	uncharacterized protein LOC112057931	uncharacterized protein LOC112057931 [Bicyclus anynana]	8642	10	5.82e-41	86.98	NA	NA	NA	NA	NA	no IPS match	no IPS match	no IPS match	Larva	1614	-5.84275	0.309872	2.66147e-83	3.14469e-81
BANY.1.2.g04157	[INTERPRO, BLASTED, MAPPED]	uncharacterized protein LOC114357040	uncharacterized protein LOC114357040 [Ostrinia furnacalis]	36526	10	4.18e-99	61.37	2	C:GO:0016020; C:GO:0016021	C:membrane; C:integral component of membrane	NA	NA	IPR000477 (PFAM); PTHR33332:SF6 (PANTHER); PTHR33332 (PANTHER); IPR000477 (PROSITE_PROFILES)	no GO terms	no GO terms	Larva	1122.66	-4.88944	0.247801	4.52907e-83	5.30989e-81
BANY.1.2.g01724	[INTERPRO, BLASTED, ANNOTATED]	versican core protein	titin-like [Bicyclus anynana]	13522	10	0	64.94	1	F:GO:0005515	F:protein binding	NA	NA	IPR001007 (SMART); mobidb-lite (MOBIDB_LITE); mobidb-lite (MOBIDB_LITE); mobidb-lite (MOBIDB_LITE); mobidb-lite (MOBIDB_LITE); mobidb-lite (MOBIDB_LITE); mobidb-lite (MOBIDB_LITE); mobidb-lite (MOBIDB_LITE); mobidb-lite (MOBIDB_LITE); mobidb-lite (MOBIDB_LITE); mobidb-lite (MOBIDB_LITE); mobidb-lite (MOBIDB_LITE); mobidb-lite (MOBIDB_LITE); mobidb-lite (MOBIDB_LITE); mobidb-lite (MOBIDB_LITE); mo…	F:GO:0005515	F:protein binding	Larva	27048.3	-5.68498	0.305444	8.73451e-83	1.01616e-80
BANY.1.2.g22580	[INTERPRO, BLASTED]	myosin-IIIb-like isoform X3	myosin-IIIb-like isoform X3 [Bicyclus anynana]	11331	10	0	79.66	NA	NA	NA	NA	NA	NON_CYTOPLASMIC_DOMAIN (PHOBIUS); NON_CYTOPLASMIC_DOMAIN (PHOBIUS); CYTOPLASMIC_DOMAIN (PHOBIUS); TRANSMEMBRANE (PHOBIUS); TRANSMEMBRANE (PHOBIUS); TMhelix (TMHMM)	no GO terms	no GO terms	Adult	4847.26	3.99999	0.217805	3.37519e-82	3.89667e-80
BANY.1.2.g06285	[INTERPRO, BLASTED, MAPPED, ANNOTATED]	cationic amino acid transporter 2, vacuolar	cationic amino acid transporter 2, vacuolar [Bicyclus anynana]	9478	10	1.16e-48	88.7	1	C:GO:0016021	C:integral component of membrane	NA	NA	NON_CYTOPLASMIC_DOMAIN (PHOBIUS); TRANSMEMBRANE (PHOBIUS); TRANSMEMBRANE (PHOBIUS); CYTOPLASMIC_DOMAIN (PHOBIUS); TRANSMEMBRANE (PHOBIUS); NON_CYTOPLASMIC_DOMAIN (PHOBIUS); CYTOPLASMIC_DOMAIN (PHOBIUS); TMhelix (TMHMM); TMhelix (TMHMM); TMhelix (TMHMM)	no GO terms	no GO terms	Adult	1695.87	4.1467	0.23046	8.05149e-82	9.22505e-80
BANY.1.2.g12419	[INTERPRO, BLASTED, MAPPED]	endonuclease-reverse transcriptase	LOW QUALITY PROTEIN: uncharacterized protein LOC113230887 [Hyposmocoma kahamanoa]	18985	10	2.01e-35	57.6	4	F:GO:0003964; F:GO:0004519; P:GO:0006278; P:GO:0090305	F:RNA-directed DNA polymerase activity; F:endonuclease activity; P:RNA-dependent DNA biosynthetic process; P:nucleic acid phosphodiester bond hydrolysis	NA	NA	Coil (COILS)	no GO terms	no GO terms	Adult	1224.66	6.81753	0.372098	1.1716e-81	1.33228e-79
BANY.1.2.g00925	[INTERPRO, BLASTED, MAPPED, ANNOTATED]	reverse transcriptase family protein	receptor-type tyrosine-protein phosphatase N2 [Bicyclus anynana]	15630	10	1.06e-159	77.78	3	F:GO:0004725; C:GO:0016021; P:GO:0035335	F:protein tyrosine phosphatase activity; C:integral component of membrane; P:peptidyl-tyrosine dephosphorylation	EC:3.1.3.16; EC:3.1.3.48	Protein-serine/threonine phosphatase; Protein-tyrosine-phosphatase	IPR000477 (PFAM); PTHR33332 (PANTHER); IPR000477 (PROSITE_PROFILES)	no GO terms	no GO terms	Adult	6836.39	3.76192	0.20736	2.36952e-81	2.66477e-79
BANY.1.2.g03993	[INTERPRO, BLASTED, MAPPED, ANNOTATED]	alanine--glyoxylate aminotransferase 2-like	Alanine--glyoxylate 2-like aminotransferase, partial [Spodoptera littoralis]	10565	10	5.7e-40	94.01	2	F:GO:0008483; F:GO:0030170	F:transaminase activity; F:pyridoxal phosphate binding	NA	NA	IPR015422 (G3DSA:3.90.1150.GENE3D); IPR005814 (PFAM); PTHR45688 (PANTHER); PTHR45688:SF2 (PANTHER); IPR015424 (SUPERFAMILY)	F:GO:0003824; F:GO:0008483; F:GO:0030170	F:catalytic activity; F:transaminase activity; F:pyridoxal phosphate binding	Adult	1829.54	7.83936	0.453475	2.37863e-81	2.66477e-79
BANY.1.2.g06909	[INTERPRO, BLASTED, MAPPED]	ecdysteroid 22-kinase	uncharacterized protein LOC112044832 [Bicyclus anynana]	2489	10	8.85e-174	76.54	2	F:GO:0016301; P:GO:0016310	F:kinase activity; P:phosphorylation	NA	NA	IPR015897 (SMART); IPR004119 (PFAM); PTHR11012 (PANTHER); PTHR11012:SF54 (PANTHER); IPR011009 (SUPERFAMILY)	no GO terms	no GO terms	Adult	330.548	5.54656	0.296707	3.41872e-81	3.80182e-79
BANY.1.2.g20992	[INTERPRO, BLASTED, MAPPED]	odorant-binding protein OBP39	uncharacterized protein LOC112054437 [Bicyclus anynana]	4258	10	1.96e-41	69.53	1	F:GO:0005549	F:odorant binding	NA	NA	no IPS match	no IPS match	no IPS match	Adult	510.938	6.65484	0.367524	1.29224e-80	1.42656e-78
BANY.1.2.g09693	[INTERPRO, BLASTED, MAPPED, ANNOTATED]	sodium channel protein 60E-like	sodium channel protein 60E-like [Bicyclus anynana]	14627	10	0	81.84	5	C:GO:0001518; F:GO:0005244; F:GO:0005248; P:GO:0034765; P:GO:0035725	C:voltage-gated sodium channel complex; F:voltage-gated ion channel activity; F:voltage-gated sodium channel activity; P:regulation of ion transmembrane transport; P:sodium ion transmembrane transport	NA	NA	TRANSMEMBRANE (PHOBIUS); CYTOPLASMIC_DOMAIN (PHOBIUS); TRANSMEMBRANE (PHOBIUS); CYTOPLASMIC_DOMAIN (PHOBIUS); NON_CYTOPLASMIC_DOMAIN (PHOBIUS); SignalP-noTM (SIGNALP_GRAM_NEGATIVE); SignalP-noTM (SIGNALP_EUK); TMhelix (TMHMM); TMhelix (TMHMM)	no GO terms	no GO terms	Adult	401.294	3.92998	0.210741	1.56455e-80	1.71465e-78
BANY.1.2.g10488	[INTERPRO, BLASTED]	uncharacterized protein LOC112047305	uncharacterized protein LOC112047305 [Bicyclus anynana]	1370	10	1.31e-57	89.53	NA	NA	NA	NA	NA	CYTOPLASMIC_DOMAIN (PHOBIUS); TRANSMEMBRANE (PHOBIUS); NON_CYTOPLASMIC_DOMAIN (PHOBIUS); TMhelix (TMHMM)	no GO terms	no GO terms	Adult	684.653	4.85632	0.260802	3.75429e-80	4.08489e-78
BANY.1.2.g03804	[INTERPRO, BLASTED, MAPPED, ANNOTATED]	adenylate cyclase type 8	adenylate cyclase type 3 [Bicyclus anynana]	24991	10	3.99e-105	82.37	5	F:GO:0000166; P:GO:0009190; C:GO:0016021; F:GO:0016849; P:GO:0035556	F:nucleotide binding; P:cyclic nucleotide biosynthetic process; C:integral component of membrane; F:phosphorus-oxygen lyase activity; P:intracellular signal transduction	NA	NA	CYTOPLASMIC_DOMAIN (PHOBIUS); CYTOPLASMIC_DOMAIN (PHOBIUS); CYTOPLASMIC_DOMAIN (PHOBIUS); TRANSMEMBRANE (PHOBIUS); TRANSMEMBRANE (PHOBIUS); TRANSMEMBRANE (PHOBIUS); TRANSMEMBRANE (PHOBIUS); TRANSMEMBRANE (PHOBIUS); TRANSMEMBRANE (PHOBIUS); NON_CYTOPLASMIC_DOMAIN (PHOBIUS); NON_CYTOPLASMIC_DOMAIN (PHOBIUS); NON_CYTOPLASMIC_DOMAIN (PHOBIUS); CYTOPLASMIC_DOMAIN (PHOBIUS); TMhelix (TMHMM); TMhelix (T…	no GO terms	no GO terms	Adult	669.384	4.31409	0.23831	4.41599e-80	4.77054e-78
BANY.1.2.g16537	[INTERPRO, BLASTED]	circadian clock-controlled protein-like	circadian clock-controlled protein-like [Bicyclus anynana]	17534	10	1.66e-38	75.19	NA	NA	NA	NA	NA	SignalP-noTM (SIGNALP_EUK)	no GO terms	no GO terms	Adult	1234.79	9.66746	0.529182	2.00573e-79	2.1514e-77
BANY.1.2.g04403	[INTERPRO, BLASTED, MAPPED, ANNOTATED]	reverse transcriptase	uncharacterized protein LOC112044210 [Bicyclus anynana]	27988	10	1.11e-34	88.49	3	F:GO:0003964; P:GO:0006278; C:GO:0016021	F:RNA-directed DNA polymerase activity; P:RNA-dependent DNA biosynthetic process; C:integral component of membrane	EC:2.7.7.49	RNA-directed DNA polymerase	no IPS match	no IPS match	no IPS match	Adult	562.002	6.98165	0.366925	3.2234e-79	3.43314e-77
BANY.1.2.g15579	[INTERPRO, BLASTED]	proliferation-associated protein 2G4	proliferation-associated protein 2G4 [Bicyclus anynana]	4738	10	6.5e-37	98.11	NA	NA	NA	NA	NA	G3DSA:3.90.230.10 (GENE3D); PTHR10804 (PANTHER); PTHR10804:SF11 (PANTHER); CYTOPLASMIC_DOMAIN (PHOBIUS); TRANSMEMBRANE (PHOBIUS); NON_CYTOPLASMIC_DOMAIN (PHOBIUS); IPR036005 (SUPERFAMILY); TMhelix (TMHMM)	no GO terms	no GO terms	Larva	3504.98	-1.9561	0.104683	3.60335e-79	3.81099e-77
BANY.1.2.g03075	[INTERPRO, BLASTED]	JH-inducible protein	uncharacterized protein LOC114352685 [Ostrinia furnacalis]	204	10	1.35e-24	93.07	NA	NA	NA	NA	NA	no IPS match	no IPS match	no IPS match	Adult	644.82	7.93122	0.44068	1.12307e-78	1.17953e-76
BANY.1.2.g02088	[INTERPRO, BLASTED]	2-oxoglutarate dehydrogenase, mitochondrial isoform X3	2-oxoglutarate dehydrogenase, mitochondrial-like, partial [Manduca sexta]	44551	10	8.38e-41	99.29	NA	NA	NA	NA	NA	mobidb-lite (MOBIDB_LITE)	no GO terms	no GO terms	Adult	4985.21	2.60021	0.141137	2.35354e-78	2.45483e-76
BANY.1.2.g02605	[INTERPRO, BLASTED]	nucleolar protein 58	nucleolar protein 58 [Bicyclus anynana]	11093	10	0	98.11	NA	NA	NA	NA	NA	IPR000477 (PFAM); PTHR19446:SF425 (PANTHER); PTHR19446 (PANTHER); IPR000477 (PROSITE_PROFILES); cd01650 (CDD); SSF56672 (SUPERFAMILY)	no GO terms	no GO terms	Larva	1202.24	-3.49098	0.19003	2.44486e-78	2.53261e-76
BANY.1.2.g06685	[INTERPRO, BLASTED, MAPPED, ANNOTATED]	reverse transcriptase	uncharacterized protein LOC112044210 [Bicyclus anynana]	19735	10	1.1e-26	78.92	8	F:GO:0004553; P:GO:0005975; P:GO:0006399; P:GO:0006412; F:GO:0016874; F:GO:0097159; F:GO:0140101; F:GO:1901363	F:hydrolase activity, hydrolyzing O-glycosyl compounds; P:carbohydrate metabolic process; P:tRNA metabolic process; P:translation; F:ligase activity; F:organic cyclic compound binding; F:catalytic activity, acting on a tRNA; F:heterocyclic compound binding	NA	NA	no IPS match	no IPS match	no IPS match	Adult	972.116	9.48167	0.495748	2.50323e-78	2.57543e-76
BANY.1.2.g09340	[INTERPRO, BLASTED, MAPPED, ANNOTATED]	transcriptional activator cubitus interruptus isoform X1	transcriptional activator cubitus interruptus isoform X1 [Bicyclus anynana]	14249	10	0	89.25	1	F:GO:0003676	F:nucleic acid binding	NA	NA	mobidb-lite (MOBIDB_LITE); mobidb-lite (MOBIDB_LITE); mobidb-lite (MOBIDB_LITE)	no GO terms	no GO terms	Larva	960.109	-3.09087	0.164711	2.57532e-78	2.6317e-76
BANY.1.2.g01568	[INTERPRO, BLASTED, MAPPED, ANNOTATED]	endonuclease-reverse transcriptase	transmembrane protease serine 9 isoform X1 [Bicyclus anynana]	17247	10	5.65e-27	82.12	4	F:GO:0003964; F:GO:0004519; P:GO:0006278; P:GO:0090305	F:RNA-directed DNA polymerase activity; F:endonuclease activity; P:RNA-dependent DNA biosynthetic process; P:nucleic acid phosphodiester bond hydrolysis	EC:2.7.7.49	RNA-directed DNA polymerase	no IPS match	no IPS match	no IPS match	Larva	3820.48	-9.30073	0.504077	2.73077e-78	2.77183e-76
BANY.1.2.g05901	[INTERPRO, BLASTED, MAPPED, ANNOTATED]	calmodulin-like protein	PREDICTED: calmodulin, partial [Panthera tigris altaica]	2922	10	2.13e-31	91.74	2	F:GO:0005509; P:GO:0019722	F:calcium ion binding; P:calcium-mediated signaling	NA	NA	no IPS match	no IPS match	no IPS match	Adult	6989.13	3.1366	0.172067	7.62789e-78	7.69095e-76
BANY.1.2.g07169	[INTERPRO, BLASTED, MAPPED, ANNOTATED]	calmodulin-binding transcription activator 2	calmodulin-binding transcription activator 2 [Bicyclus anynana]	59593	10	0	91.71	3	F:GO:0000981; F:GO:0003677; P:GO:0006357	F:DNA-binding transcription factor activity, RNA polymerase II-specific; F:DNA binding; P:regulation of transcription by RNA polymerase II	NA	NA	IPR000477 (PFAM); PTHR19446:SF425 (PANTHER); PTHR19446 (PANTHER); IPR000477 (PROSITE_PROFILES); cd01650 (CDD); SSF56672 (SUPERFAMILY)	no GO terms	no GO terms	Adult	293.166	4.50312	0.24865	1.69406e-77	1.69675e-75
BANY.1.2.g15318	[INTERPRO, BLASTED]	uncharacterized protein LOC112050656	uncharacterized protein LOC112050656 [Bicyclus anynana]	4187	10	2.15e-26	90.94	NA	NA	NA	NA	NA	no IPS match	no IPS match	no IPS match	Adult	2659.33	4.56683	0.25113	2.53721e-77	2.52452e-75
BANY.1.2.g20320	[INTERPRO, BLASTED, MAPPED, ANNOTATED]	mucin-5AC-like isoform X1	phosphatidylinositol 3-kinase 2-like isoform X1 [Bicyclus anynana]	6174	10	0	71.57	3	P:GO:0006810; F:GO:0015293; C:GO:0016020	P:transport; F:symporter activity; C:membrane	NA	NA	mobidb-lite (MOBIDB_LITE); mobidb-lite (MOBIDB_LITE); mobidb-lite (MOBIDB_LITE); mobidb-lite (MOBIDB_LITE); mobidb-lite (MOBIDB_LITE); mobidb-lite (MOBIDB_LITE)	no GO terms	no GO terms	Adult	267.694	4.23402	0.232347	4.49373e-77	4.44204e-75
BANY.1.2.g18822	[INTERPRO, BLASTED, MAPPED]	reverse transcriptase	uncharacterized protein LOC112044210 [Bicyclus anynana]	4282	10	1.23e-18	60.59	2	F:GO:0003964; P:GO:0006278	F:RNA-directed DNA polymerase activity; P:RNA-dependent DNA biosynthetic process	NA	NA	no IPS match	no IPS match	no IPS match	Adult	322.955	4.62275	0.255379	4.90764e-77	4.81968e-75
BANY.1.2.g00349	[INTERPRO, BLASTED]	uncharacterized protein LOC112043295	uncharacterized protein LOC112043295 [Bicyclus anynana]	7025	10	7.34e-60	74.45	NA	NA	NA	NA	NA	CYTOPLASMIC_DOMAIN (PHOBIUS); TRANSMEMBRANE (PHOBIUS); NON_CYTOPLASMIC_DOMAIN (PHOBIUS); TMhelix (TMHMM)	no GO terms	no GO terms	Larva	2973.15	-8.23462	0.462527	5.98687e-77	5.84164e-75
BANY.1.2.g23597	[INTERPRO, BLASTED, MAPPED, ANNOTATED]	interference hedgehog-like	interference hedgehog [Bicyclus anynana]	27709	10	9.01e-39	82.06	1	C:GO:0016021	C:integral component of membrane	NA	NA	no IPS match	no IPS match	no IPS match	Larva	961.993	-3.3437	0.180014	6.36487e-77	6.17066e-75
BANY.1.2.g10892	[INTERPRO, BLASTED, MAPPED, ANNOTATED]	Heparan sulfate glucosamine 3-O-sulfotransferase 5	putative Heparan sulfate glucosamine 3-O-sulfotransferase 5, partial [Operophtera brumata]	16289	10	6.87e-39	97.05	1	F:GO:0008146	F:sulfotransferase activity	NA	NA	CYTOPLASMIC_DOMAIN (PHOBIUS); NON_CYTOPLASMIC_DOMAIN (PHOBIUS); TRANSMEMBRANE (PHOBIUS); TMhelix (TMHMM)	no GO terms	no GO terms	Adult	253.534	4.16409	0.228233	1.8029e-76	1.73675e-74
BANY.1.2.g17303	[INTERPRO, BLASTED, MAPPED, ANNOTATED]	isocitrate dehydrogenase	isocitrate dehydrogenase [NAD] subunit gamma, mitochondrial [Bicyclus anynana]	6999	10	4.44e-38	88.39	2	F:GO:0004449; P:GO:0006099	F:isocitrate dehydrogenase (NAD+) activity; P:tricarboxylic acid cycle	EC:1.1.1.41	Isocitrate dehydrogenase (NAD(+))	no IPS match	no IPS match	no IPS match	Adult	1969.48	2.20456	0.120441	1.22988e-75	1.17726e-73
BANY.1.2.g24310	[INTERPRO, BLASTED, MAPPED, ANNOTATED]	tubulin beta chain-like isoform X1	tubulin beta chain-like isoform X1 [Bicyclus anynana]	27105	10	0	99.66	7	F:GO:0003924; F:GO:0005200; F:GO:0005525; C:GO:0005737; C:GO:0005874; P:GO:0007010; P:GO:0007017	F:GTPase activity; F:structural constituent of cytoskeleton; F:GTP binding; C:cytoplasm; C:microtubule; P:cytoskeleton organization; P:microtubule-based process	EC:3.6.1.15	Nucleoside-triphosphate phosphatase	mobidb-lite (MOBIDB_LITE); mobidb-lite (MOBIDB_LITE); mobidb-lite (MOBIDB_LITE); mobidb-lite (MOBIDB_LITE); mobidb-lite (MOBIDB_LITE); mobidb-lite (MOBIDB_LITE); mobidb-lite (MOBIDB_LITE)	no GO terms	no GO terms	Larva	3869.41	-3.34097	0.186998	2.38768e-75	2.27115e-73
BANY.1.2.g23332	[INTERPRO, BLASTED, MAPPED, ANNOTATED]	G-protein coupled receptor 52 isoform X1	G-protein coupled receptor 52-like isoform X2 [Bicyclus anynana]	6503	10	1.01e-118	93.5	3	F:GO:0004930; P:GO:0007186; C:GO:0016021	F:G protein-coupled receptor activity; P:G protein-coupled receptor signaling pathway; C:integral component of membrane	NA	NA	G3DSA:1.20.1070.10 (GENE3D); IPR000276 (PFAM); PTHR24248:SF160 (PANTHER); PTHR24248 (PANTHER); CYTOPLASMIC_DOMAIN (PHOBIUS); NON_CYTOPLASMIC_DOMAIN (PHOBIUS); TRANSMEMBRANE (PHOBIUS); TRANSMEMBRANE (PHOBIUS); CYTOPLASMIC_DOMAIN (PHOBIUS); TRANSMEMBRANE (PHOBIUS); NON_CYTOPLASMIC_DOMAIN (PHOBIUS); CYTOPLASMIC_DOMAIN (PHOBIUS); TRANSMEMBRANE (PHOBIUS); IPR017452 (PROSITE_PROFILES); cd00637 (CDD); S…	F:GO:0004930; P:GO:0007186; C:GO:0016021	F:G protein-coupled receptor activity; P:G protein-coupled receptor signaling pathway; C:integral component of membrane	Adult	282.852	3.54288	0.193348	2.78352e-75	2.63112e-73
BANY.1.2.g14803	[INTERPRO, BLASTED, MAPPED, ANNOTATED]	sodium- and chloride-dependent transporter XTRP3 isoform X3	sodium- and chloride-dependent transporter XTRP3 isoform X3 [Bicyclus anynana]	15533	10	1.47e-46	89.82	4	F:GO:0005328; P:GO:0006836; C:GO:0016021; P:GO:0055085	F:neurotransmitter:sodium symporter activity; P:neurotransmitter transport; C:integral component of membrane; P:transmembrane transport	NA	NA	IPR000175 (PFAM); PTHR11616:SF266 (PANTHER); IPR000175 (PANTHER); CYTOPLASMIC_DOMAIN (PHOBIUS); NON_CYTOPLASMIC_DOMAIN (PHOBIUS); SIGNAL_PEPTIDE_H_REGION (PHOBIUS); SIGNAL_PEPTIDE_N_REGION (PHOBIUS); TRANSMEMBRANE (PHOBIUS); SIGNAL_PEPTIDE (PHOBIUS); TRANSMEMBRANE (PHOBIUS); SIGNAL_PEPTIDE_C_REGION (PHOBIUS); NON_CYTOPLASMIC_DOMAIN (PHOBIUS); IPR000175 (PROSITE_PROFILES); IPR037272 (SUPERFAMILY);…	F:GO:0005328; C:GO:0016021	F:neurotransmitter:sodium symporter activity; C:integral component of membrane	Adult	884.815	3.62153	0.20306	3.35617e-75	3.15272e-73
BANY.1.2.g08575	[INTERPRO, BLASTED, MAPPED, ANNOTATED]	cytochrome P450 4V2-like	cytochrome P450 4C1-like isoform X2 [Bicyclus anynana]	4987	10	8.4e-46	86.65	5	F:GO:0005506; C:GO:0016021; F:GO:0016705; F:GO:0020037; P:GO:0055114	F:iron ion binding; C:integral component of membrane; F:oxidoreductase activity, acting on paired donors, with incorporation or reduction of molecular oxygen; F:heme binding; P:oxidation-reduction process	NA	NA	no IPS match	no IPS match	no IPS match	Adult	1784.37	11.1976	0.611242	4.4601e-75	4.16386e-73
BANY.1.2.g19479	[INTERPRO, BLASTED]	immunoglobulin domain-containing protein oig-4-like	immunoglobulin domain-containing protein oig-4-like [Bicyclus anynana]	3202	10	6.22e-25	95.95	NA	NA	NA	NA	NA	no IPS match	no IPS match	no IPS match	Adult	1102.48	8.98121	0.520192	1.48768e-74	1.38035e-72
BANY.1.2.g07268	[INTERPRO, BLASTED]	basic juvenile hormone-suppressible protein 2-like isoform X2	arylphorin subunit alpha-like [Bicyclus anynana]	6469	10	2.67e-176	77.07	NA	NA	NA	NA	NA	mobidb-lite (MOBIDB_LITE)	no GO terms	no GO terms	Adult	14507.4	4.18188	0.24426	1.86851e-74	1.72314e-72
BANY.1.2.g14731	[INTERPRO, BLASTED]	glycogenin-1-like isoform X4	uncharacterized protein LOC112050198 isoform X1 [Bicyclus anynana]	18161	10	0	91.54	NA	NA	NA	NA	NA	mobidb-lite (MOBIDB_LITE); mobidb-lite (MOBIDB_LITE); mobidb-lite (MOBIDB_LITE); mobidb-lite (MOBIDB_LITE)	no GO terms	no GO terms	Adult	15973.2	4.98083	0.279911	2.39324e-74	2.19366e-72
BANY.1.2.g04994	[INTERPRO, BLASTED, MAPPED, ANNOTATED]	Retrovirus-related Pol polyprotein LINE-1	hypothetical protein B5V51_9559 [Heliothis virescens]	23126	10	0	71.78	1	F:GO:0016779	F:nucleotidyltransferase activity	NA	NA	G3DSA:3.30.70.270 (GENE3D); IPR000477 (PFAM); PTHR19446 (PANTHER); PTHR19446:SF417 (PANTHER); IPR000477 (PROSITE_PROFILES); cd01650 (CDD); SSF56672 (SUPERFAMILY)	no GO terms	no GO terms	Adult	222.212	5.24508	0.293143	2.43316e-74	2.21682e-72
BANY.1.2.g14121	[INTERPRO, BLASTED, MAPPED, ANNOTATED]	ryanodine receptor	LOW QUALITY PROTEIN: ryanodine receptor-like [Bicyclus anynana]	45504	10	7.57e-34	97.79	4	F:GO:0005219; C:GO:0005623; C:GO:0016021; P:GO:0051209	F:ryanodine-sensitive calcium-release channel activity; C:obsolete cell; C:integral component of membrane; P:release of sequestered calcium ion into cytosol	NA	NA	no IPS match	no IPS match	no IPS match	Adult	1839.45	3.34976	0.183627	3.90863e-74	3.53977e-72
BANY.1.2.g07351	[INTERPRO, BLASTED, MAPPED, ANNOTATED]	peptidyl-alpha-hydroxyglycine alpha-amidating lyase 2-like	peptidyl-alpha-hydroxyglycine alpha-amidating lyase 2-like [Bicyclus anynana]	3013	10	7.25e-112	97.06	5	F:GO:0004497; F:GO:0005515; P:GO:0006518; C:GO:0016020; P:GO:0055114	F:monooxygenase activity; F:protein binding; P:peptide metabolic process; C:membrane; P:oxidation-reduction process	NA	NA	IPR001258 (PFAM); IPR011042 (G3DSA:2.120.10.GENE3D); PTHR10680 (PANTHER); PTHR10680:SF14 (PANTHER); IPR013017 (PROSITE_PROFILES); IPR013017 (PROSITE_PROFILES); SSF63825 (SUPERFAMILY)	F:GO:0005515	F:protein binding	Adult	2674.95	3.82854	0.219297	5.23743e-74	4.71494e-72
BANY.1.2.g15324	[INTERPRO, BLASTED, MAPPED]	endonuclease-reverse transcriptase	uncharacterized protein LOC112050639 [Bicyclus anynana]	6788	10	7.65e-37	82.85	4	F:GO:0003964; F:GO:0004519; P:GO:0006278; P:GO:0090305	F:RNA-directed DNA polymerase activity; F:endonuclease activity; P:RNA-dependent DNA biosynthetic process; P:nucleic acid phosphodiester bond hydrolysis	NA	NA	NON_CYTOPLASMIC_DOMAIN (PHOBIUS); SIGNAL_PEPTIDE_N_REGION (PHOBIUS); SIGNAL_PEPTIDE (PHOBIUS); SIGNAL_PEPTIDE_H_REGION (PHOBIUS); SIGNAL_PEPTIDE_C_REGION (PHOBIUS)	no GO terms	no GO terms	Larva	936.738	-4.28304	0.239502	8.1667e-74	7.30847e-72
BANY.1.2.g05944	[INTERPRO, BLASTED]	ecdysteroid regulated protein	uncharacterized protein LOC112044162 [Bicyclus anynana]	618	10	8.04e-137	74.2	NA	NA	NA	NA	NA	IPR032011 (PFAM); SIGNAL_PEPTIDE (PHOBIUS); NON_CYTOPLASMIC_DOMAIN (PHOBIUS); SIGNAL_PEPTIDE_H_REGION (PHOBIUS); SIGNAL_PEPTIDE_C_REGION (PHOBIUS); SIGNAL_PEPTIDE_N_REGION (PHOBIUS); SignalP-noTM (SIGNALP_EUK)	no GO terms	no GO terms	Adult	2229.75	11.0913	0.643835	1.30109e-73	1.15751e-71
BANY.1.2.g20242	[INTERPRO, BLASTED]	uncharacterized protein LOC112053892	uncharacterized protein LOC112053892 [Bicyclus anynana]	1876	10	0	70.77	NA	NA	NA	NA	NA	IPR015897 (SMART); IPR004119 (PFAM); G3DSA:3.90.1200.10 (GENE3D); PTHR11012 (PANTHER); PTHR11012:SF48 (PANTHER); IPR011009 (SUPERFAMILY)	no GO terms	no GO terms	Adult	883.571	10.1331	0.554233	1.92866e-73	1.70579e-71
BANY.1.2.g01015	[INTERPRO, BLASTED, MAPPED, ANNOTATED]	probable alpha-ketoglutarate-dependent hypophosphite dioxygenase	phytanoyl-CoA dioxygenase, peroxisomal-like isoform X4 [Bicyclus anynana]	4084	10	4.2e-34	95.51	2	F:GO:0051213; P:GO:0055114	F:dioxygenase activity; P:oxidation-reduction process	NA	NA	no IPS match	no IPS match	no IPS match	Adult	748.754	9.68533	0.545973	3.54252e-73	3.11494e-71
BANY.1.2.g15859	[INTERPRO, BLASTED, MAPPED, ANNOTATED]	endonuclease-reverse transcriptase HmRTE-e01	hypothetical protein B5V51_9559 [Heliothis virescens]	23540	10	8.55e-53	72.36	1	F:GO:0051015	F:actin filament binding	NA	NA	IPR007123 (PFAM); IPR029006 (G3DSA:3.40.20.GENE3D); IPR007122 (PANTHER); PTHR11977:SF55 (PANTHER); SSF55753 (SUPERFAMILY)	F:GO:0051015	F:actin filament binding	Adult	1400.84	3.94497	0.220866	5.83058e-73	5.09721e-71
BANY.1.2.g01245	[INTERPRO, BLASTED, MAPPED, ANNOTATED]	uncharacterized oxidoreductase TM_0325-like	L-xylulose reductase-like [Bicyclus anynana]	795	10	7.98e-169	79.53	2	F:GO:0016491; P:GO:0055114	F:oxidoreductase activity; P:oxidation-reduction process	NA	NA	IPR002347 (PRINTS); IPR002347 (PRINTS); PF13561 (PFAM); G3DSA:3.40.50.720 (GENE3D); PTHR43975 (PANTHER); PTHR43975:SF2 (PANTHER); IPR020904 (PROSITE_PATTERNS); PS51257 (PROSITE_PROFILES); IPR036291 (SUPERFAMILY); TMhelix (TMHMM)	F:GO:0016491	F:oxidoreductase activity	Adult	6339.08	8.87438	0.52479	9.40792e-73	8.17732e-71
BANY.1.2.g04562	[INTERPRO, BLASTED, ANNOTATED]	facilitated trehalose transporter Tret1-like	facilitated trehalose transporter Tret1-like [Bicyclus anynana]	5874	10	2.09e-124	60.42	3	C:GO:0016021; F:GO:0022857; P:GO:0055085	C:integral component of membrane; F:transmembrane transporter activity; P:transmembrane transport	NA	NA	IPR005828 (PFAM); PTHR23500:SF361 (PANTHER); PTHR23500 (PANTHER); SIGNAL_PEPTIDE (PHOBIUS); TRANSMEMBRANE (PHOBIUS); TRANSMEMBRANE (PHOBIUS); NON_CYTOPLASMIC_DOMAIN (PHOBIUS); NON_CYTOPLASMIC_DOMAIN (PHOBIUS); SIGNAL_PEPTIDE_H_REGION (PHOBIUS); SIGNAL_PEPTIDE_N_REGION (PHOBIUS); CYTOPLASMIC_DOMAIN (PHOBIUS); TRANSMEMBRANE (PHOBIUS); TRANSMEMBRANE (PHOBIUS); SIGNAL_PEPTIDE_C_REGION (PHOBIUS); CYTO…	C:GO:0016021; F:GO:0022857; P:GO:0055085	C:integral component of membrane; F:transmembrane transporter activity; P:transmembrane transport	Adult	279.429	4.41054	0.254636	1.34061e-72	1.1586e-70
BANY.1.2.g05540	[INTERPRO, BLASTED, MAPPED, ANNOTATED]	exocyst complex component 3	LOW QUALITY PROTEIN: exocyst complex component 3 [Bicyclus anynana]	17171	10	1.35e-84	95.13	2	C:GO:0000145; P:GO:0006887	C:exocyst; P:exocytosis	NA	NA	IPR010326 (PFAM); PTHR21292:SF13 (PANTHER); IPR010326 (PANTHER)	C:GO:0000145; P:GO:0006887	C:exocyst; P:exocytosis	Adult	999.164	2.19958	0.122533	5.16725e-72	4.44032e-70
BANY.1.2.g14990	[INTERPRO, BLASTED, MAPPED, ANNOTATED]	succinate dehydrogenase cytochrome b560 subunit, mitochondrial-like	succinate dehydrogenase cytochrome b560 subunit, mitochondrial-like [Bicyclus anynana]	1235	10	4.24e-54	94.42	7	F:GO:0000104; P:GO:0006099; F:GO:0009055; C:GO:0016021; P:GO:0022900; C:GO:0045281; F:GO:0046872	F:succinate dehydrogenase activity; P:tricarboxylic acid cycle; F:electron transfer activity; C:integral component of membrane; P:electron transport chain; C:succinate dehydrogenase complex; F:metal ion binding	EC:1.3.99.1	Deleted entry	IPR000701 (PFAM); IPR034804 (G3DSA:1.20.1300.GENE3D); IPR014314 (PIRSF); PTHR10978 (PANTHER); PTHR10978:SF5 (PANTHER); SignalP-TM (SIGNALP_GRAM_POSITIVE); IPR034804 (SUPERFAMILY)	F:GO:0000104; P:GO:0006099; C:GO:0016020; F:GO:0016627; C:GO:0045281	F:succinate dehydrogenase activity; P:tricarboxylic acid cycle; C:membrane; F:oxidoreductase activity, acting on the CH-CH group of donors; C:succinate dehydrogenase complex	Adult	2656.67	2.46921	0.137857	7.23411e-72	6.18128e-70
BANY.1.2.g00003	[INTERPRO, BLASTED, MAPPED, ANNOTATED]	sodium channel protein para	LOW QUALITY PROTEIN: sodium channel protein para [Bicyclus anynana]	29749	10	0	86.76	6	C:GO:0001518; F:GO:0005244; F:GO:0005248; F:GO:0005509; P:GO:0034765; P:GO:0035725	C:voltage-gated sodium channel complex; F:voltage-gated ion channel activity; F:voltage-gated sodium channel activity; F:calcium ion binding; P:regulation of ion transmembrane transport; P:sodium ion transmembrane transport	NA	NA	IPR031649 (PFAM); G3DSA:1.10.238.10 (GENE3D); IPR005821 (PFAM); mobidb-lite (MOBIDB_LITE); PTHR10037 (PANTHER); PTHR10037:SF288 (PANTHER); PTHR10037 (PANTHER); PTHR10037:SF288 (PANTHER); CYTOPLASMIC_DOMAIN (PHOBIUS); TRANSMEMBRANE (PHOBIUS); NON_CYTOPLASMIC_DOMAIN (PHOBIUS); IPR002048 (PROSITE_PROFILES); TMhelix (TMHMM)	F:GO:0005216; F:GO:0005509; P:GO:0006811; C:GO:0016020; P:GO:0055085	F:ion channel activity; F:calcium ion binding; P:ion transport; C:membrane; P:transmembrane transport	Adult	4498.9	2.50219	0.143076	1.80628e-71	1.53473e-69
BANY.1.2.g20064	[INTERPRO, BLASTED, MAPPED, ANNOTATED]	synaptogyrin	synaptogyrin [Bicyclus anynana]	8596	10	2.29e-39	97.11	1	C:GO:0016021	C:integral component of membrane	NA	NA	no IPS match	no IPS match	no IPS match	Adult	310.156	3.10426	0.174664	2.07129e-71	1.75006e-69
BANY.1.2.g13660	[INTERPRO, BLASTED, MAPPED, ANNOTATED]	aliphatic nitrilase	aliphatic nitrilase [Danaus plexippus plexippus]	1170	10	0	94.09	2	F:GO:0003837; P:GO:0006807	F:beta-ureidopropionase activity; P:nitrogen compound metabolic process	EC:3.5.1.6	Beta-ureidopropionase	IPR003010 (PFAM); IPR036526 (G3DSA:3.60.110.GENE3D); PTHR43674 (PANTHER); PTHR43674:SF2 (PANTHER); IPR003010 (PROSITE_PROFILES); IPR036526 (SUPERFAMILY)	P:GO:0006807	P:nitrogen compound metabolic process	Adult	1629.22	10.3455	0.638921	5.04179e-71	4.23623e-69
BANY.1.2.g01616	[INTERPRO, BLASTED, MAPPED, ANNOTATED]	blue-sensitive visual pigment	blue-sensitive visual pigment [Bicyclus anynana]	19018	10	5.28e-34	97.22	7	F:GO:0004930; P:GO:0007186; P:GO:0007601; P:GO:0007602; F:GO:0009881; C:GO:0016021; P:GO:0018298	F:G protein-coupled receptor activity; P:G protein-coupled receptor signaling pathway; P:visual perception; P:phototransduction; F:photoreceptor activity; C:integral component of membrane; P:protein-chromophore linkage	NA	NA	no IPS match	no IPS match	no IPS match	Adult	34184.5	7.83592	0.431204	1.88546e-70	1.57546e-68
BANY.1.2.g22334	[INTERPRO, BLASTED]	uncharacterized protein LOC112055365 isoform X1	uncharacterized protein LOC112055365 isoform X1 [Bicyclus anynana]	12194	10	4.57e-113	86.62	NA	NA	NA	NA	NA	mobidb-lite (MOBIDB_LITE)	no GO terms	no GO terms	Larva	3048.66	-7.89688	0.495397	2.5543e-70	2.12259e-68
BANY.1.2.g19650	[INTERPRO, BLASTED, MAPPED, ANNOTATED]	probable citrate synthase 2, mitochondrial	Probable citrate synthase 1, mitochondrial [Eumeta japonica]	19960	10	6.39e-38	99.48	3	F:GO:0004108; P:GO:0006099; P:GO:0006101	F:citrate (Si)-synthase activity; P:tricarboxylic acid cycle; P:citrate metabolic process	EC:2.3.3.1	Citrate (Si)-synthase	mobidb-lite (MOBIDB_LITE); mobidb-lite (MOBIDB_LITE); mobidb-lite (MOBIDB_LITE)	no GO terms	no GO terms	Adult	1749.44	2.59297	0.145971	3.05726e-70	2.52667e-68
BANY.1.2.g24817	[INTERPRO, BLASTED]	retinaldehyde-binding protein 1-like	clavesin-2-like [Bicyclus anynana]	5884	10	2.77e-43	96.84	NA	NA	NA	NA	NA	mobidb-lite (MOBIDB_LITE); PTHR10174:SF166 (PANTHER); PTHR10174 (PANTHER); TRANSMEMBRANE (PHOBIUS); NON_CYTOPLASMIC_DOMAIN (PHOBIUS); CYTOPLASMIC_DOMAIN (PHOBIUS); TMhelix (TMHMM)	no GO terms	no GO terms	Larva	2290.41	-5.39726	0.320199	3.59714e-70	2.95669e-68
BANY.1.2.g23375	[INTERPRO, BLASTED, MAPPED, ANNOTATED]	reverse transcriptase	uncharacterized protein LOC112044210 [Bicyclus anynana]	31843	10	2.68e-60	83.39	4	F:GO:0003964; F:GO:0004519; P:GO:0006278; P:GO:0090305	F:RNA-directed DNA polymerase activity; F:endonuclease activity; P:RNA-dependent DNA biosynthetic process; P:nucleic acid phosphodiester bond hydrolysis	EC:2.7.7.49	RNA-directed DNA polymerase	mobidb-lite (MOBIDB_LITE); mobidb-lite (MOBIDB_LITE)	no GO terms	no GO terms	Larva	1670.24	-3.89256	0.220738	7.50533e-70	6.13571e-68
BANY.1.2.g05412	[INTERPRO, BLASTED, MAPPED, ANNOTATED]	transient receptor potential channel pyrexia	transient receptor potential channel pyrexia [Bicyclus anynana]	3021	10	0	97.19	4	F:GO:0005216; F:GO:0005515; C:GO:0016021; P:GO:0034220	F:ion channel activity; F:protein binding; C:integral component of membrane; P:ion transmembrane transport	NA	NA	Coil (COILS); IPR002110 (PRINTS); IPR002110 (SMART); IPR002110 (PFAM); IPR036770 (G3DSA:1.25.40.GENE3D); IPR020683 (PFAM); PF13857 (PFAM); IPR005821 (PFAM); mobidb-lite (MOBIDB_LITE); mobidb-lite (MOBIDB_LITE); PTHR24123 (PANTHER); PTHR24123:SF69 (PANTHER); TRANSMEMBRANE (PHOBIUS); CYTOPLASMIC_DOMAIN (PHOBIUS); TRANSMEMBRANE (PHOBIUS); TRANSMEMBRANE (PHOBIUS); CYTOPLASMIC_DOMAIN (PHOBIUS); CYTOPL…	F:GO:0005216; F:GO:0005515; P:GO:0006811; C:GO:0016020; P:GO:0055085	F:ion channel activity; F:protein binding; P:ion transport; C:membrane; P:transmembrane transport	Adult	893.005	2.70626	0.1563	7.74027e-70	6.29376e-68
BANY.1.2.g23239	[INTERPRO, BLASTED, MAPPED, ANNOTATED]	uncharacterized protein LOC112055888	uncharacterized protein LOC112055888 [Bicyclus anynana]	11692	10	2.63e-45	99.43	1	C:GO:0016021	C:integral component of membrane	NA	NA	G3DSA:1.20.1250.20 (GENE3D); IPR024989 (PFAM); mobidb-lite (MOBIDB_LITE); PTHR16172:SF38 (PANTHER); PTHR16172 (PANTHER); NON_CYTOPLASMIC_DOMAIN (PHOBIUS); CYTOPLASMIC_DOMAIN (PHOBIUS); TRANSMEMBRANE (PHOBIUS); TRANSMEMBRANE (PHOBIUS); CYTOPLASMIC_DOMAIN (PHOBIUS); cd17335 (CDD); IPR036259 (SUPERFAMILY); TMhelix (TMHMM); TMhelix (TMHMM)	no GO terms	no GO terms	Adult	731.445	4.23291	0.249187	7.78987e-70	6.30021e-68
BANY.1.2.g21681	[INTERPRO, BLASTED, MAPPED, ANNOTATED]	protein ROP isoform X1	protein ROP isoform X1 [Bicyclus anynana]	12511	10	4.34e-21	96.54	1	P:GO:0006904	P:vesicle docking involved in exocytosis	NA	NA	G3DSA:1.25.40.60 (GENE3D); mobidb-lite (MOBIDB_LITE); mobidb-lite (MOBIDB_LITE); IPR001619 (PANTHER); PTHR11679:SF35 (PANTHER); IPR036045 (SUPERFAMILY)	P:GO:0006904; P:GO:0016192	P:vesicle docking involved in exocytosis; P:vesicle-mediated transport	Adult	2712.09	2.74377	0.155143	1.32461e-69	1.06561e-67
BANY.1.2.g01994	[INTERPRO, BLASTED, ANNOTATED]	sodium/calcium exchanger 3 isoform X2	sodium/calcium exchanger 3 isoform X2 [Bicyclus anynana]	1668	10	0	95.54	5	F:GO:0005432; P:GO:0006816; P:GO:0007154; C:GO:0016021; P:GO:0055085	F:calcium:sodium antiporter activity; P:calcium ion transport; P:cell communication; C:integral component of membrane; P:transmembrane transport	NA	NA	Coil (COILS); IPR003644 (SMART); IPR038081 (G3DSA:2.60.40.GENE3D); G3DSA:1.20.1420.30 (GENE3D); IPR003644 (PFAM); IPR038081 (G3DSA:2.60.40.GENE3D); IPR004837 (PFAM); IPR004836 (TIGRFAM); IPR032452 (PFAM); PTHR11878 (PANTHER); PTHR11878:SF44 (PANTHER); SIGNAL_PEPTIDE_H_REGION (PHOBIUS); NON_CYTOPLASMIC_DOMAIN (PHOBIUS); TRANSMEMBRANE (PHOBIUS); SIGNAL_PEPTIDE_C_REGION (PHOBIUS); SIGNAL_PEPTIDE_N_R…	F:GO:0005432; P:GO:0006816; P:GO:0007154; C:GO:0016020; C:GO:0016021; P:GO:0055085	F:calcium:sodium antiporter activity; P:calcium ion transport; P:cell communication; C:membrane; C:integral component of membrane; P:transmembrane transport	Adult	803.733	5.6264	0.331204	1.42464e-69	1.14001e-67
BANY.1.2.g22980	[INTERPRO, BLASTED, MAPPED, ANNOTATED]	GMP reductase 1-like	uncharacterized protein LOC112044210 [Bicyclus anynana]	14828	10	1.4e-39	93.85	6	F:GO:0003920; P:GO:0006144; P:GO:0006163; F:GO:0046872; P:GO:0055114; C:GO:1902560	F:GMP reductase activity; P:purine nucleobase metabolic process; P:purine nucleotide metabolic process; F:metal ion binding; P:oxidation-reduction process; C:GMP reductase complex	EC:1.7.1.7	GMP reductase	TRANSMEMBRANE (PHOBIUS); TRANSMEMBRANE (PHOBIUS); CYTOPLASMIC_DOMAIN (PHOBIUS); NON_CYTOPLASMIC_DOMAIN (PHOBIUS); CYTOPLASMIC_DOMAIN (PHOBIUS)	no GO terms	no GO terms	Adult	305.387	2.75834	0.157485	2.64132e-69	2.10249e-67
BANY.1.2.g01783	[INTERPRO, BLASTED]	uncharacterized LOC106128526	uncharacterized protein LOC112053392 [Bicyclus anynana]	3552	10	1.44e-54	60.76	NA	NA	NA	NA	NA	no IPS match	no IPS match	no IPS match	Larva	1548.5	-8.29507	0.498809	2.70765e-69	2.144e-67
BANY.1.2.g11019	[INTERPRO, BLASTED]	uncharacterized protein LOC114244982	uncharacterized protein LOC114244982 [Bombyx mandarina]	31322	10	2.04e-71	93.6	NA	NA	NA	NA	NA	no IPS match	no IPS match	no IPS match	Adult	186.524	5.05889	0.293058	3.07301e-69	2.42063e-67
BANY.1.2.g11439	[INTERPRO, BLASTED, MAPPED, ANNOTATED]	Putative uncharacterized transposon-derived protein F52C9.6	endonuclease-reverse transcriptase [Bombyx mori]	20900	10	0	75.53	4	F:GO:0003964; F:GO:0004519; P:GO:0006278; P:GO:0090305	F:RNA-directed DNA polymerase activity; F:endonuclease activity; P:RNA-dependent DNA biosynthetic process; P:nucleic acid phosphodiester bond hydrolysis	EC:2.7.7.49	RNA-directed DNA polymerase	IPR000477 (PFAM); mobidb-lite (MOBIDB_LITE); mobidb-lite (MOBIDB_LITE); PTHR19446 (PANTHER); PTHR19446:SF416 (PANTHER); IPR000477 (PROSITE_PROFILES); cd01650 (CDD); SSF56672 (SUPERFAMILY)	no GO terms	no GO terms	Adult	313.097	4.63841	0.278748	8.66433e-69	6.7896e-67
BANY.1.2.g23258	[INTERPRO, BLASTED, MAPPED, ANNOTATED]	endothelin-converting enzyme homolog	neprilysin-4-like [Bicyclus anynana]	9005	10	5.74e-162	74.74	2	F:GO:0004222; P:GO:0006508	F:metalloendopeptidase activity; P:proteolysis	NA	NA	IPR008753 (PFAM); IPR042089 (G3DSA:1.10.1380.GENE3D); IPR000718 (PANTHER); IPR029735 (PTHR11733:PANTHER); IPR000718 (CDD); SSF55486 (SUPERFAMILY)	F:GO:0004222; P:GO:0006508	F:metalloendopeptidase activity; P:proteolysis	Adult	1840.5	6.25312	0.369841	2.81342e-68	2.1933e-66
BANY.1.2.g19160	[INTERPRO, BLASTED, MAPPED, ANNOTATED]	beta-1,4-glucuronyltransferase 1-like	uncharacterized protein LOC112053220 [Bicyclus anynana]	8337	10	0	79.99	1	C:GO:0016021	C:integral component of membrane	NA	NA	Coil (COILS); PF13896 (PFAM); PTHR47412 (PANTHER); TRANSMEMBRANE (PHOBIUS); CYTOPLASMIC_DOMAIN (PHOBIUS); NON_CYTOPLASMIC_DOMAIN (PHOBIUS); TMhelix (TMHMM)	no GO terms	no GO terms	Adult	339.701	3.94786	0.23337	3.88128e-68	3.01028e-66
BANY.1.2.g17093	[INTERPRO, BLASTED, MAPPED, ANNOTATED]	class E basic helix-loop-helix protein 40-like	protein hairy-like [Bicyclus anynana]	2455	10	0	80.36	4	F:GO:0003677; C:GO:0005634; P:GO:0006355; F:GO:0046983	F:DNA binding; C:nucleus; P:regulation of transcription, DNA-templated; F:protein dimerization activity	NA	NA	IPR003650 (SMART); IPR003650 (PFAM); mobidb-lite (MOBIDB_LITE); mobidb-lite (MOBIDB_LITE); PTHR10985:SF77 (PANTHER); PTHR10985 (PANTHER); IPR003650 (PROSITE_PROFILES); SSF158457 (SUPERFAMILY)	F:GO:0003677; P:GO:0006355	F:DNA binding; P:regulation of transcription, DNA-templated	Larva	428.587	-4.80619	0.283454	4.30344e-68	3.32067e-66
BANY.1.2.g03916	[INTERPRO, BLASTED, MAPPED, ANNOTATED]	proline dehydrogenase 1, mitochondrial	proline dehydrogenase 1, mitochondrial isoform X1 [Bicyclus anynana]	38055	10	1.84e-49	98.17	3	F:GO:0004657; P:GO:0006562; P:GO:0055114	F:proline dehydrogenase activity; P:proline catabolic process; P:oxidation-reduction process	EC:1.5.99.8	Acting on the CH-NH group of donors	Coil (COILS)	no GO terms	no GO terms	Adult	1549.36	2.41776	0.142062	5.42988e-68	4.1686e-66
BANY.1.2.g19111	[INTERPRO, BLASTED, MAPPED, ANNOTATED]	nucleosome assembly protein 1-like 1 isoform X1	nucleosome assembly protein 1-like 1 isoform X2 [Bicyclus anynana]	20440	10	4.14e-33	93.78	2	C:GO:0005634; P:GO:0006334	C:nucleus; P:nucleosome assembly	NA	NA	CYTOPLASMIC_DOMAIN (PHOBIUS); NON_CYTOPLASMIC_DOMAIN (PHOBIUS); TRANSMEMBRANE (PHOBIUS); SignalP-noTM (SIGNALP_EUK); TMhelix (TMHMM)	no GO terms	no GO terms	Larva	2328.94	-2.79061	0.161879	1.71513e-67	1.31008e-65
BANY.1.2.g00726	[INTERPRO, BLASTED]	trichohyalin isoform X3	trichohyalin isoform X3 [Bicyclus anynana]	22992	10	0	96.74	NA	NA	NA	NA	NA	Coil (COILS); Coil (COILS); Coil (COILS); Coil (COILS); Coil (COILS); Coil (COILS); Coil (COILS); Coil (COILS); Coil (COILS); Coil (COILS); Coil (COILS); Coil (COILS); Coil (COILS); PTHR18861:SF0 (PANTHER); PTHR18861 (PANTHER); SSF57997 (SUPERFAMILY)	no GO terms	no GO terms	Adult	2497.39	2.65744	0.158304	2.29235e-67	1.74218e-65
BANY.1.2.g16621	[INTERPRO, BLASTED, MAPPED, ANNOTATED]	T-complex protein 1 subunit alpha	T-complex protein 1 subunit alpha [Bicyclus anynana]	8645	10	2.73e-45	96.82	4	F:GO:0005524; C:GO:0005737; P:GO:0006457; F:GO:0051082	F:ATP binding; C:cytoplasm; P:protein folding; F:unfolded protein binding	NA	NA	mobidb-lite (MOBIDB_LITE)	no GO terms	no GO terms	Larva	1758.3	-1.92577	0.110752	2.57635e-67	1.94823e-65
BANY.1.2.g10355	[INTERPRO, BLASTED, MAPPED, ANNOTATED]	1,5-anhydro-D-fructose reductase-like	1,5-anhydro-D-fructose reductase-like [Bicyclus anynana]	5233	10	2.8e-45	89.07	2	F:GO:0016491; P:GO:0055114	F:oxidoreductase activity; P:oxidation-reduction process	NA	NA	IPR036812 (G3DSA:3.20.20.GENE3D); IPR020471 (PANTHER); PTHR11732:SF413 (PANTHER); SIGNAL_PEPTIDE_H_REGION (PHOBIUS); NON_CYTOPLASMIC_DOMAIN (PHOBIUS); SIGNAL_PEPTIDE_N_REGION (PHOBIUS); SIGNAL_PEPTIDE (PHOBIUS); SIGNAL_PEPTIDE_C_REGION (PHOBIUS); SignalP-noTM (SIGNALP_EUK); IPR036812 (SUPERFAMILY)	F:GO:0016491; P:GO:0055114	F:oxidoreductase activity; P:oxidation-reduction process	Adult	660.526	4.49197	0.270939	2.6684e-67	2.0078e-65
BANY.1.2.g02492	[INTERPRO, BLASTED]	synapse-associated protein of 47 kDa-like	synapse-associated protein of 47 kDa-like isoform X4 [Ostrinia furnacalis]	8321	10	5.13e-14	96.48	NA	NA	NA	NA	NA	NON_CYTOPLASMIC_DOMAIN (PHOBIUS); TRANSMEMBRANE (PHOBIUS); CYTOPLASMIC_DOMAIN (PHOBIUS); TMhelix (TMHMM)	no GO terms	no GO terms	Adult	913.25	2.86453	0.167112	3.65702e-67	2.73806e-65
BANY.1.2.g12253	[INTERPRO, BLASTED, MAPPED, ANNOTATED]	facilitated trehalose transporter Tret1-2 homolog isoform X2	facilitated trehalose transporter Tret1 like protein [Danaus plexippus plexippus]	8279	10	0	93.64	3	C:GO:0016021; F:GO:0022857; P:GO:0055085	C:integral component of membrane; F:transmembrane transporter activity; P:transmembrane transport	NA	NA	IPR005828 (PFAM); G3DSA:1.20.1250.20 (GENE3D); PTHR23500:SF457 (PANTHER); PTHR23500 (PANTHER); NON_CYTOPLASMIC_DOMAIN (PHOBIUS); TRANSMEMBRANE (PHOBIUS); CYTOPLASMIC_DOMAIN (PHOBIUS); TRANSMEMBRANE (PHOBIUS); TRANSMEMBRANE (PHOBIUS); CYTOPLASMIC_DOMAIN (PHOBIUS); TRANSMEMBRANE (PHOBIUS); NON_CYTOPLASMIC_DOMAIN (PHOBIUS); CYTOPLASMIC_DOMAIN (PHOBIUS); TRANSMEMBRANE (PHOBIUS); CYTOPLASMIC_DOMAIN (P…	C:GO:0016021; F:GO:0022857; P:GO:0055085	C:integral component of membrane; F:transmembrane transporter activity; P:transmembrane transport	Adult	438.991	5.48683	0.321009	4.85397e-67	3.61633e-65
BANY.1.2.g07474	[INTERPRO, BLASTED]	Interferon regulatory factor 9	uncharacterized protein LOC112045265 [Bicyclus anynana]	646	10	1.76e-81	90.97	NA	NA	NA	NA	NA	no IPS match	no IPS match	no IPS match	Larva	588.358	-5.80218	0.358836	5.01442e-67	3.71755e-65
BANY.1.2.g13156	[INTERPRO, BLASTED, MAPPED, ANNOTATED]	multidrug resistance protein homolog 49-like	LOW QUALITY PROTEIN: multidrug resistance protein homolog 49-like, partial [Bicyclus anynana]	25411	10	1.38e-37	88.63	5	F:GO:0005524; C:GO:0016021; F:GO:0016887; F:GO:0042626; P:GO:0055085	F:ATP binding; C:integral component of membrane; F:ATPase activity; F:ATPase-coupled transmembrane transporter activity; P:transmembrane transport	EC:3.6.1.3; EC:3.6.1.15	Adenosinetriphosphatase; Nucleoside-triphosphate phosphatase	IPR011527 (PFAM); IPR036640 (G3DSA:1.20.1560.GENE3D); IPR039421 (PANTHER); PTHR24221:SF410 (PANTHER); NON_CYTOPLASMIC_DOMAIN (PHOBIUS); NON_CYTOPLASMIC_DOMAIN (PHOBIUS); TRANSMEMBRANE (PHOBIUS); CYTOPLASMIC_DOMAIN (PHOBIUS); TRANSMEMBRANE (PHOBIUS); CYTOPLASMIC_DOMAIN (PHOBIUS); TRANSMEMBRANE (PHOBIUS); IPR011527 (PROSITE_PROFILES); cd18577 (CDD); IPR036640 (SUPERFAMILY); TMhelix (TMHMM); TMhelix…	F:GO:0005524; C:GO:0016021; F:GO:0042626; P:GO:0055085	F:ATP binding; C:integral component of membrane; F:ATPase-coupled transmembrane transporter activity; P:transmembrane transport	Adult	518.182	8.81964	0.508866	5.3133e-67	3.91992e-65
BANY.1.2.g02831	[INTERPRO, BLASTED, MAPPED, ANNOTATED]	putative glycerol-3-phosphate acyltransferase	uncharacterized protein LOC112057930 isoform X2 [Bicyclus anynana]	7626	10	4.27e-31	68.26	1	F:GO:0016746	F:transferase activity, transferring acyl groups	NA	NA	no IPS match	no IPS match	no IPS match	Adult	1799.34	2.73157	0.162086	8.40495e-67	6.17071e-65
BANY.1.2.g04960	[INTERPRO, BLASTED, MAPPED, ANNOTATED]	signal recognition particle receptor subunit beta	signal recognition particle receptor subunit beta [Bicyclus anynana]	2108	10	1.31e-34	88.12	2	F:GO:0005525; C:GO:0016021	F:GTP binding; C:integral component of membrane	NA	NA	G3DSA:3.40.50.300 (GENE3D); mobidb-lite (MOBIDB_LITE)	no GO terms	no GO terms	Larva	1564.82	-3.25977	0.190826	2.60003e-66	1.89966e-64
BANY.1.2.g17306	[INTERPRO, BLASTED, MAPPED, ANNOTATED]	43 kDa receptor-associated protein of the synapse homolog	43 kDa receptor-associated protein of the synapse [Papilio xuthus]	7883	10	7.62e-28	94.75	3	P:GO:0007268; F:GO:0033130; F:GO:0043495	P:chemical synaptic transmission; F:acetylcholine receptor binding; F:protein-membrane adaptor activity	NA	NA	PTHR46574 (PANTHER)	no GO terms	no GO terms	Adult	180.586	3.96103	0.236623	3.96023e-66	2.87955e-64
BANY.1.2.g22947	[INTERPRO, BLASTED, MAPPED]	nascent polypeptide-associated complex subunit alpha, muscle-specific form isoform X2	LOW QUALITY PROTEIN: mucin-2-like [Bicyclus anynana]	4970	10	6.73e-164	70.01	2	C:GO:0016020; C:GO:0016021	C:membrane; C:integral component of membrane	NA	NA	mobidb-lite (MOBIDB_LITE); mobidb-lite (MOBIDB_LITE); mobidb-lite (MOBIDB_LITE); mobidb-lite (MOBIDB_LITE); mobidb-lite (MOBIDB_LITE); mobidb-lite (MOBIDB_LITE); mobidb-lite (MOBIDB_LITE); mobidb-lite (MOBIDB_LITE); mobidb-lite (MOBIDB_LITE); mobidb-lite (MOBIDB_LITE); mobidb-lite (MOBIDB_LITE); mobidb-lite (MOBIDB_LITE); mobidb-lite (MOBIDB_LITE); PTHR46560:SF6 (PANTHER); PTHR46560 (PANTHER); PT…	no GO terms	no GO terms	Adult	351.432	7.11074	0.412055	4.33739e-66	3.1387e-64
BANY.1.2.g21081	[INTERPRO, BLASTED, MAPPED, ANNOTATED]	gamma-aminobutyric acid receptor alpha-like	gamma-aminobutyric acid receptor alpha-like isoform X1 [Bicyclus anynana]	13776	10	1.03e-67	99.13	4	F:GO:0004888; F:GO:0005230; C:GO:0016021; P:GO:0034220	F:transmembrane signaling receptor activity; F:extracellular ligand-gated ion channel activity; C:integral component of membrane; P:ion transmembrane transport	NA	NA	SIGNAL_PEPTIDE_C_REGION (PHOBIUS); SIGNAL_PEPTIDE_H_REGION (PHOBIUS); SIGNAL_PEPTIDE (PHOBIUS); NON_CYTOPLASMIC_DOMAIN (PHOBIUS); SIGNAL_PEPTIDE_N_REGION (PHOBIUS); SignalP-noTM (SIGNALP_EUK); TMhelix (TMHMM)	no GO terms	no GO terms	Adult	257.387	5.7091	0.341649	1.80184e-65	1.29767e-63
BANY.1.2.g20851	[INTERPRO, BLASTED, MAPPED, ANNOTATED]	probable NADH dehydrogenase [ubiquinone] 1 alpha subcomplex subunit 12	probable NADH dehydrogenase [ubiquinone] 1 alpha subcomplex subunit 12 [Bicyclus anynana]	2625	10	5.42e-23	89.41	5	C:GO:0005743; F:GO:0008137; F:GO:0009055; P:GO:0022900; C:GO:0070469	C:mitochondrial inner membrane; F:NADH dehydrogenase (ubiquinone) activity; F:electron transfer activity; P:electron transport chain; C:respirasome	EC:7.1.1.2; EC:1.6.99.5; EC:1.6.99.3	n/a; Acting on NADH or NADPH; NADH dehydrogenase	no IPS match	no IPS match	no IPS match	Adult	2501.27	2.4793	0.14713	2.49488e-65	1.78828e-63
BANY.1.2.g06031	[INTERPRO, BLASTED]	voltage-dependent calcium channel subunit alpha-2/delta-3 isoform X3	hypothetical protein KGM_215762 [Danaus plexippus plexippus]	14639	10	5.87e-61	96.88	NA	NA	NA	NA	NA	IPR013680 (PFAM); PTHR10166:SF60 (PANTHER); PTHR10166 (PANTHER); TRANSMEMBRANE (PHOBIUS); NON_CYTOPLASMIC_DOMAIN (PHOBIUS); CYTOPLASMIC_DOMAIN (PHOBIUS); TMhelix (TMHMM)	no GO terms	no GO terms	Adult	4762.32	4.67145	0.299939	2.60296e-65	1.85694e-63
BANY.1.2.g18579	[INTERPRO, BLASTED, MAPPED, ANNOTATED]	Protein disulfide-isomerase	protein disulfide-isomerase-like [Bicyclus anynana]	15743	10	3.53e-26	97.65	3	F:GO:0003756; C:GO:0005623; P:GO:0045454	F:protein disulfide isomerase activity; C:obsolete cell; P:cell redox homeostasis	EC:5.3.4.1	Protein disulfide-isomerase	SIGNAL_PEPTIDE_C_REGION (PHOBIUS); SIGNAL_PEPTIDE_H_REGION (PHOBIUS); SIGNAL_PEPTIDE (PHOBIUS); SIGNAL_PEPTIDE_N_REGION (PHOBIUS); NON_CYTOPLASMIC_DOMAIN (PHOBIUS); TMhelix (TMHMM)	no GO terms	no GO terms	Larva	3520.88	-2.94576	0.175816	3.36012e-65	2.38584e-63
BANY.1.2.g02146	[INTERPRO, BLASTED, ANNOTATED]	cytochrome P450 4C1-like	cytochrome P450 4c3-like isoform X3 [Bicyclus anynana]	10112	10	7.4e-33	94.51	4	F:GO:0005506; F:GO:0016705; F:GO:0020037; P:GO:0055114	F:iron ion binding; F:oxidoreductase activity, acting on paired donors, with incorporation or reduction of molecular oxygen; F:heme binding; P:oxidation-reduction process	NA	NA	IPR036396 (G3DSA:1.10.630.GENE3D); PTHR24291:SF143 (PANTHER); PTHR24291 (PANTHER); SIGNAL_PEPTIDE_H_REGION (PHOBIUS); SIGNAL_PEPTIDE_N_REGION (PHOBIUS); SIGNAL_PEPTIDE_C_REGION (PHOBIUS); NON_CYTOPLASMIC_DOMAIN (PHOBIUS); SIGNAL_PEPTIDE (PHOBIUS); IPR036396 (SUPERFAMILY)	F:GO:0005506; F:GO:0016705; F:GO:0020037; P:GO:0055114	F:iron ion binding; F:oxidoreductase activity, acting on paired donors, with incorporation or reduction of molecular oxygen; F:heme binding; P:oxidation-reduction process	Adult	450.893	8.87918	0.520051	6.45131e-65	4.55932e-63
BANY.1.2.g01266	[INTERPRO, BLASTED, MAPPED, ANNOTATED]	protein artichoke	protein artichoke [Bicyclus anynana]	12629	10	0	93.26	2	F:GO:0005515; C:GO:0016021	F:protein binding; C:integral component of membrane	NA	NA	SM00364 (SMART); IPR003591 (SMART); IPR000483 (SMART); SM00365 (SMART); IPR026906 (PFAM); IPR032675 (G3DSA:3.80.10.GENE3D); IPR001611 (PFAM); IPR032675 (G3DSA:3.80.10.GENE3D); IPR032675 (G3DSA:3.80.10.GENE3D); IPR032675 (G3DSA:3.80.10.GENE3D); mobidb-lite (MOBIDB_LITE); mobidb-lite (MOBIDB_LITE); PTHR24366:SF80 (PANTHER); PTHR24366 (PANTHER); PTHR24366:SF80 (PANTHER); PTHR24366 (PANTHER); NON_CYT…	F:GO:0005515	F:protein binding	Larva	1161.39	-3.49027	0.213157	8.04871e-65	5.6618e-63
BANY.1.2.g08921	[INTERPRO, BLASTED, MAPPED, ANNOTATED]	myc proto-oncogene protein	myc proto-oncogene protein [Bicyclus anynana]	17212	10	1.78e-80	89.44	4	F:GO:0003700; C:GO:0005634; P:GO:0006355; F:GO:0046983	F:DNA-binding transcription factor activity; C:nucleus; P:regulation of transcription, DNA-templated; F:protein dimerization activity	NA	NA	Coil (COILS); IPR002418 (PRINTS); IPR011598 (SMART); IPR036638 (G3DSA:4.10.280.GENE3D); IPR011598 (PFAM); mobidb-lite (MOBIDB_LITE); mobidb-lite (MOBIDB_LITE); mobidb-lite (MOBIDB_LITE); PTHR45851 (PANTHER); PTHR45851:SF3 (PANTHER); IPR011598 (PROSITE_PROFILES); IPR011598 (CDD); IPR036638 (SUPERFAMILY)	F:GO:0003700; C:GO:0005634; P:GO:0006355; F:GO:0046983	F:DNA-binding transcription factor activity; C:nucleus; P:regulation of transcription, DNA-templated; F:protein dimerization activity	Larva	382.964	-4.2383	0.255249	9.36295e-65	6.5558e-63
BANY.1.2.g03784	[INTERPRO, BLASTED, MAPPED, ANNOTATED]	reverse transcriptase	uncharacterized protein LOC112044210 [Bicyclus anynana]	24649	10	3.06e-41	70.25	2	F:GO:0003824; P:GO:0090304	F:catalytic activity; P:nucleic acid metabolic process	NA	NA	no IPS match	no IPS match	no IPS match	Adult	324.73	4.95409	0.289677	1.33709e-64	9.31899e-63
BANY.1.2.g17801	[INTERPRO, BLASTED, MAPPED, ANNOTATED]	UDP-glucuronosyltransferase 2B18-like	uncharacterized protein LOC112052352 [Bicyclus anynana]	6590	10	2.14e-125	81.55	2	C:GO:0016021; F:GO:0016758	C:integral component of membrane; F:transferase activity, transferring hexosyl groups	NA	NA	IPR002213 (PFAM); SSF53756 (SUPERFAMILY)	F:GO:0016758	F:transferase activity, transferring hexosyl groups	Adult	544.818	9.36356	0.5569	1.54407e-64	1.07121e-62
BANY.1.2.g12421	[INTERPRO, BLASTED]	mediator of RNA polymerase II transcription subunit 15-like isoform X2	uncharacterized protein LOC112048621 isoform X1 [Bicyclus anynana]	9116	10	7.71e-52	90.22	NA	NA	NA	NA	NA	NON_CYTOPLASMIC_DOMAIN (PHOBIUS); CYTOPLASMIC_DOMAIN (PHOBIUS); TRANSMEMBRANE (PHOBIUS); TMhelix (TMHMM)	no GO terms	no GO terms	Larva	2147.63	-9.00187	0.545311	1.92537e-64	1.32965e-62
BANY.1.2.g12144	[INTERPRO, BLASTED, MAPPED, ANNOTATED]	reverse transcriptase family protein	hypothetical protein COB15_17455, partial [Flavobacteriales bacterium]	3865	10	0	75.24	4	F:GO:0003824; P:GO:0034645; P:GO:0034654; P:GO:0090304	F:catalytic activity; P:cellular macromolecule biosynthetic process; P:nucleobase-containing compound biosynthetic process; P:nucleic acid metabolic process	NA	NA	IPR000477 (PFAM); IPR005135 (PFAM); IPR036691 (G3DSA:3.60.10.GENE3D); PTHR33332 (PANTHER); IPR000477 (PROSITE_PROFILES); cd01650 (CDD); SSF56672 (SUPERFAMILY); IPR036691 (SUPERFAMILY)	no GO terms	no GO terms	Larva	4934	-2.55877	0.152043	2.63165e-64	1.80914e-62
BANY.1.2.g17588	[INTERPRO, BLASTED, MAPPED, ANNOTATED]	46 kDa FK506-binding nuclear protein	LOW QUALITY PROTEIN: 46 kDa FK506-binding nuclear protein-like [Bicyclus anynana]	3228	10	1.5e-26	95.57	2	P:GO:0000413; F:GO:0003755	P:protein peptidyl-prolyl isomerization; F:peptidyl-prolyl cis-trans isomerase activity	EC:5.2.1.8	Peptidylprolyl isomerase	SIGNAL_PEPTIDE_C_REGION (PHOBIUS); TRANSMEMBRANE (PHOBIUS); SIGNAL_PEPTIDE_N_REGION (PHOBIUS); SIGNAL_PEPTIDE_H_REGION (PHOBIUS); NON_CYTOPLASMIC_DOMAIN (PHOBIUS); SIGNAL_PEPTIDE (PHOBIUS); NON_CYTOPLASMIC_DOMAIN (PHOBIUS); CYTOPLASMIC_DOMAIN (PHOBIUS); TRANSMEMBRANE (PHOBIUS); SignalP-TM (SIGNALP_GRAM_POSITIVE); SignalP-TM (SIGNALP_GRAM_NEGATIVE); SignalP-TM (SIGNALP_EUK); TMhelix (TMHMM); TMhel…	no GO terms	no GO terms	Larva	1487.54	-3.41804	0.206667	2.76213e-64	1.89024e-62
BANY.1.2.g11951	[INTERPRO, BLASTED, ANNOTATED]	Ommochrome-binding protein	uncharacterized protein LOC112048269 [Bicyclus anynana]	816	10	0	78.09	1	F:GO:0005515	F:protein binding	NA	NA	IPR015943 (G3DSA:2.130.10.GENE3D); SIGNAL_PEPTIDE_C_REGION (PHOBIUS); SIGNAL_PEPTIDE (PHOBIUS); SIGNAL_PEPTIDE_N_REGION (PHOBIUS); SIGNAL_PEPTIDE_H_REGION (PHOBIUS); NON_CYTOPLASMIC_DOMAIN (PHOBIUS); SignalP-noTM (SIGNALP_EUK); SSF63829 (SUPERFAMILY)	F:GO:0005515	F:protein binding	Adult	337.731	3.74309	0.224444	2.96763e-64	2.02173e-62
BANY.1.2.g21445	[INTERPRO, BLASTED]	nucleoplasmin-like protein	nucleoplasmin-like protein isoform X2 [Bicyclus anynana]	4945	10	2.42e-21	88.86	NA	NA	NA	NA	NA	Coil (COILS); TRANSMEMBRANE (PHOBIUS); TRANSMEMBRANE (PHOBIUS); NON_CYTOPLASMIC_DOMAIN (PHOBIUS); CYTOPLASMIC_DOMAIN (PHOBIUS); CYTOPLASMIC_DOMAIN (PHOBIUS); TMhelix (TMHMM); TMhelix (TMHMM)	no GO terms	no GO terms	Larva	1911.46	-3.01629	0.177585	3.51229e-64	2.38206e-62
BANY.1.2.g11815	[INTERPRO, BLASTED]	uncharacterized LOC106101566 precursor	uncharacterized protein LOC112048174 isoform X1 [Bicyclus anynana]	2331	10	2.14e-73	79.78	NA	NA	NA	NA	NA	SIGNAL_PEPTIDE_N_REGION (PHOBIUS); CYTOPLASMIC_DOMAIN (PHOBIUS); NON_CYTOPLASMIC_DOMAIN (PHOBIUS); SIGNAL_PEPTIDE_H_REGION (PHOBIUS); SIGNAL_PEPTIDE (PHOBIUS); SIGNAL_PEPTIDE_C_REGION (PHOBIUS); TRANSMEMBRANE (PHOBIUS); TMhelix (TMHMM)	no GO terms	no GO terms	Larva	4073.09	-13.577	0.892571	3.71958e-64	2.51138e-62
BANY.1.2.g10043	[INTERPRO, BLASTED, MAPPED, ANNOTATED]	D-aspartate oxidase	D-aspartate oxidase isoform X1 [Bicyclus anynana]	2463	10	0	91.67	4	F:GO:0003884; P:GO:0046416; P:GO:0055114; F:GO:0071949	F:D-amino-acid oxidase activity; P:D-amino acid metabolic process; P:oxidation-reduction process; F:FAD binding	EC:1.4.3.3	D-amino-acid oxidase	IPR006076 (PFAM); G3DSA:3.40.50.720 (GENE3D); G3DSA:3.30.9.10 (GENE3D); IPR023209 (PIRSF); PTHR11530:SF17 (PANTHER); IPR023209 (PANTHER); SSF54373 (SUPERFAMILY); SSF51971 (SUPERFAMILY)	F:GO:0003884; F:GO:0016491; P:GO:0046416; P:GO:0055114; F:GO:0071949	F:D-amino-acid oxidase activity; F:oxidoreductase activity; P:D-amino acid metabolic process; P:oxidation-reduction process; F:FAD binding	Adult	282.262	3.95763	0.24019	7.24208e-64	4.86796e-62
BANY.1.2.g23798	[INTERPRO, BLASTED]	slowpoke-binding protein	slowpoke-binding protein [Bicyclus anynana]	5733	10	3.31e-30	83.4	NA	NA	NA	NA	NA	no IPS match	no IPS match	no IPS match	Adult	289.352	6.19839	0.372007	3.06449e-63	2.05076e-61
BANY.1.2.g02627	[INTERPRO, BLASTED, MAPPED, ANNOTATED]	cocoonase 1	transmembrane protease serine 9-like [Bicyclus anynana]	6552	10	2.44e-41	84.14	2	F:GO:0004252; P:GO:0006508	F:serine-type endopeptidase activity; P:proteolysis	EC:3.4.21	Acting on peptide bonds (peptidases)	G3DSA:2.40.10.10 (GENE3D); IPR001254 (PFAM); mobidb-lite (MOBIDB_LITE); mobidb-lite (MOBIDB_LITE); PTHR24276 (PANTHER); IPR009003 (SUPERFAMILY)	F:GO:0004252; P:GO:0006508	F:serine-type endopeptidase activity; P:proteolysis	Adult	4107.44	13.6936	0.839679	5.39955e-63	3.59748e-61
BANY.1.2.g08796	[INTERPRO, BLASTED, MAPPED, ANNOTATED]	septin-5 isoform X3	septin-2-like isoform X2 [Bombyx mandarina]	14858	10	3.17e-39	99.78	1	F:GO:0005525	F:GTP binding	NA	NA	no IPS match	no IPS match	no IPS match	Adult	1343.79	2.46459	0.152096	6.25782e-63	4.15102e-61
BANY.1.2.g05202	[INTERPRO, BLASTED]	SH3 and cysteine-rich domain-containing protein 3	SH3 and cysteine-rich domain-containing protein 3 [Bombyx mori]	8437	10	1.06e-44	99.38	NA	NA	NA	NA	NA	mobidb-lite (MOBIDB_LITE); mobidb-lite (MOBIDB_LITE)	no GO terms	no GO terms	Adult	513.964	3.62162	0.22181	9.73512e-63	6.42943e-61
BANY.1.2.g09778	[INTERPRO, BLASTED, MAPPED, ANNOTATED]	neuroendocrine convertase 1-like	unnamed protein product, partial [Leptidea sinapis]	14291	10	1.91e-16	85.19	1	F:GO:0016787	F:hydrolase activity	NA	NA	TRANSMEMBRANE (PHOBIUS); CYTOPLASMIC_DOMAIN (PHOBIUS); NON_CYTOPLASMIC_DOMAIN (PHOBIUS); CYTOPLASMIC_DOMAIN (PHOBIUS); TRANSMEMBRANE (PHOBIUS); TMhelix (TMHMM); TMhelix (TMHMM)	no GO terms	no GO terms	Adult	842.962	8.81283	0.523742	1.33501e-62	8.77853e-61
BANY.1.2.g02170	[INTERPRO, BLASTED]	myosin light chain kinase, smooth muscle-like	myosin light chain kinase, smooth muscle-like [Bicyclus anynana]	11023	10	2.32e-33	89.41	NA	NA	NA	NA	NA	TRANSMEMBRANE (PHOBIUS); TRANSMEMBRANE (PHOBIUS); NON_CYTOPLASMIC_DOMAIN (PHOBIUS); NON_CYTOPLASMIC_DOMAIN (PHOBIUS); CYTOPLASMIC_DOMAIN (PHOBIUS); TMhelix (TMHMM); TMhelix (TMHMM)	no GO terms	no GO terms	Adult	768.852	7.29719	0.474387	2.57049e-62	1.68295e-60
BANY.1.2.g12991	[INTERPRO, BLASTED, MAPPED, ANNOTATED]	reverse transcriptase	uncharacterized protein LOC112044210 [Bicyclus anynana]	5347	10	9.67e-46	85.59	4	F:GO:0003964; F:GO:0004519; P:GO:0006278; P:GO:0090305	F:RNA-directed DNA polymerase activity; F:endonuclease activity; P:RNA-dependent DNA biosynthetic process; P:nucleic acid phosphodiester bond hydrolysis	EC:2.7.7.49	RNA-directed DNA polymerase	PTHR47027 (PANTHER)	no GO terms	no GO terms	Adult	28798.9	7.25187	0.470363	2.8184e-62	1.8373e-60
BANY.1.2.g19358	[INTERPRO, BLASTED]	Prothoracicostatic peptide	prothoracicostatic peptide-like isoform X2 [Bicyclus anynana]	24112	10	8.78e-76	89.85	NA	NA	NA	NA	NA	no IPS match	no IPS match	no IPS match	Adult	304.829	4.08257	0.251488	4.64109e-62	3.01252e-60
BANY.1.2.g16717	[INTERPRO, BLASTED, MAPPED, ANNOTATED]	NADP-dependent malic enzyme	NADP-dependent malic enzyme-like [Bicyclus anynana]	30956	10	7.5e-35	92.74	5	F:GO:0004471; C:GO:0016021; F:GO:0046872; F:GO:0051287; P:GO:0055114	F:malate dehydrogenase (decarboxylating) (NAD+) activity; C:integral component of membrane; F:metal ion binding; F:NAD binding; P:oxidation-reduction process	EC:1.1.1.38; EC:1.1.1.39	Malate dehydrogenase (oxaloacetate-decarboxylating); Malate dehydrogenase (decarboxylating)	IPR001891 (PRINTS); IPR012301 (SMART); IPR012301 (PFAM); IPR037062 (G3DSA:3.40.50.GENE3D); PTHR23406 (PANTHER); PTHR23406:SF60 (PANTHER); SSF53223 (SUPERFAMILY)	F:GO:0004470; F:GO:0004471; P:GO:0055114	F:malic enzyme activity; F:malate dehydrogenase (decarboxylating) (NAD+) activity; P:oxidation-reduction process	Adult	651.825	2.84277	0.170142	7.58294e-62	4.90104e-60
BANY.1.2.g07156	[INTERPRO, BLASTED, MAPPED, ANNOTATED]	5-hydroxytryptamine receptor	5-hydroxytryptamine receptor [Bicyclus anynana]	20227	10	2.01e-168	96.28	3	F:GO:0004930; P:GO:0007186; C:GO:0016021	F:G protein-coupled receptor activity; P:G protein-coupled receptor signaling pathway; C:integral component of membrane	NA	NA	IPR000276 (PRINTS); IPR000276 (PFAM); G3DSA:1.20.1070.10 (GENE3D); G3DSA:1.20.1070.10 (GENE3D); mobidb-lite (MOBIDB_LITE); mobidb-lite (MOBIDB_LITE); mobidb-lite (MOBIDB_LITE); PTHR24247 (PANTHER); PTHR24247:SF201 (PANTHER); TRANSMEMBRANE (PHOBIUS); SIGNAL_PEPTIDE (PHOBIUS); SIGNAL_PEPTIDE_C_REGION (PHOBIUS); NON_CYTOPLASMIC_DOMAIN (PHOBIUS); CYTOPLASMIC_DOMAIN (PHOBIUS); TRANSMEMBRANE (PHOBIUS);…	F:GO:0004930; P:GO:0007186; C:GO:0016021	F:G protein-coupled receptor activity; P:G protein-coupled receptor signaling pathway; C:integral component of membrane	Adult	303.74	4.05788	0.254301	8.72949e-62	5.61808e-60
BANY.1.2.g08270	[INTERPRO, BLASTED, MAPPED, ANNOTATED]	H/ACA ribonucleoprotein complex subunit 4	H/ACA ribonucleoprotein complex subunit 4 [Bicyclus anynana]	1542	10	0	96.34	4	P:GO:0001522; F:GO:0003723; P:GO:0006396; F:GO:0009982	P:pseudouridine synthesis; F:RNA binding; P:RNA processing; F:pseudouridine synthase activity	NA	NA	Coil (COILS); IPR012960 (SMART); IPR002478 (SMART); IPR002478 (PFAM); G3DSA:2.30.130.70 (GENE3D); IPR002501 (PFAM); IPR004521 (TIGRFAM); G3DSA:3.30.2350.10 (GENE3D); IPR004802 (TIGRFAM); IPR012960 (PFAM); IPR032819 (PFAM); mobidb-lite (MOBIDB_LITE); mobidb-lite (MOBIDB_LITE); mobidb-lite (MOBIDB_LITE); mobidb-lite (MOBIDB_LITE); IPR004802 (PANTHER); PTHR23127:SF0 (PANTHER); IPR002478 (PROSITE_PRO…	P:GO:0001522; F:GO:0003723; P:GO:0006396; P:GO:0009451; F:GO:0009982	P:pseudouridine synthesis; F:RNA binding; P:RNA processing; P:RNA modification; F:pseudouridine synthase activity	Larva	910.821	-2.74319	0.16727	1.49102e-61	9.55516e-60
BANY.1.2.g05041	[INTERPRO, BLASTED]	hypothetical protein evm_014525, partial	hypothetical protein evm_014525, partial [Chilo suppressalis]	10130	10	7.61e-70	66	NA	NA	NA	NA	NA	Coil (COILS); TRANSMEMBRANE (PHOBIUS); CYTOPLASMIC_DOMAIN (PHOBIUS); NON_CYTOPLASMIC_DOMAIN (PHOBIUS); TMhelix (TMHMM)	no GO terms	no GO terms	Adult	175.149	5.36574	0.327897	1.6935e-61	1.0807e-59
BANY.1.2.g13215	[INTERPRO, BLASTED, MAPPED, ANNOTATED]	cytochrome P450 CYP12A2-like	cytochrome P450 CYP12A2-like, partial [Bicyclus anynana]	25307	10	1.38e-70	72.62	4	F:GO:0005506; F:GO:0016705; F:GO:0020037; P:GO:0055114	F:iron ion binding; F:oxidoreductase activity, acting on paired donors, with incorporation or reduction of molecular oxygen; F:heme binding; P:oxidation-reduction process	NA	NA	Coil (COILS); Coil (COILS); IPR036396 (G3DSA:1.10.630.GENE3D); IPR001128 (PFAM); IPR036396 (SUPERFAMILY)	F:GO:0005506; F:GO:0016705; F:GO:0020037; P:GO:0055114	F:iron ion binding; F:oxidoreductase activity, acting on paired donors, with incorporation or reduction of molecular oxygen; F:heme binding; P:oxidation-reduction process	Adult	356.717	6.33669	0.381339	2.06429e-61	1.31178e-59
BANY.1.2.g21688	[INTERPRO, BLASTED]	uncharacterized protein LOC112054933	uncharacterized protein LOC112054933 [Bicyclus anynana]	14492	10	7.04e-90	63.8	NA	NA	NA	NA	NA	mobidb-lite (MOBIDB_LITE)	no GO terms	no GO terms	Adult	262.263	4.24097	0.26758	2.27154e-61	1.43744e-59
BANY.1.2.g09239	[INTERPRO, BLASTED, MAPPED]	reverse transcriptase	LOW QUALITY PROTEIN: uncharacterized protein LOC112055225 [Bicyclus anynana]	9706	10	1.44e-31	79.66	2	F:GO:0003964; P:GO:0006278	F:RNA-directed DNA polymerase activity; P:RNA-dependent DNA biosynthetic process	NA	NA	CYTOPLASMIC_DOMAIN (PHOBIUS); TRANSMEMBRANE (PHOBIUS); NON_CYTOPLASMIC_DOMAIN (PHOBIUS); PS51257 (PROSITE_PROFILES); TMhelix (TMHMM)	no GO terms	no GO terms	Adult	1445.55	3.8253	0.234958	2.43369e-61	1.53363e-59
BANY.1.2.g02404	[INTERPRO, BLASTED, MAPPED, ANNOTATED]	voltage-gated potassium channel subunit beta-2 isoform X2	voltage-gated potassium channel subunit beta-2 isoform X4 [Bicyclus anynana]	16024	10	5e-52	94.94	3	F:GO:0005249; C:GO:0005737; P:GO:0071805	F:voltage-gated potassium channel activity; C:cytoplasm; P:potassium ion transmembrane transport	NA	NA	CYTOPLASMIC_DOMAIN (PHOBIUS); TRANSMEMBRANE (PHOBIUS); NON_CYTOPLASMIC_DOMAIN (PHOBIUS); TMhelix (TMHMM)	no GO terms	no GO terms	Adult	669.268	2.66211	0.166085	3.3104e-61	2.07745e-59
BANY.1.2.g05740	[INTERPRO, BLASTED, MAPPED, ANNOTATED]	pyrroline-5-carboxylate reductase-like isoform X2	pyrroline-5-carboxylate reductase-like isoform X2 [Bicyclus anynana]	5535	10	2.11e-35	94.39	3	F:GO:0004735; P:GO:0006561; P:GO:0055114	F:pyrroline-5-carboxylate reductase activity; P:proline biosynthetic process; P:oxidation-reduction process	EC:1.5.1.2	Pyrroline-5-carboxylate reductase	no IPS match	no IPS match	no IPS match	Adult	835.68	6.35311	0.408589	3.48352e-61	2.17705e-59
BANY.1.2.g18320	[INTERPRO, BLASTED, MAPPED, ANNOTATED]	uncharacterized protein LOC112052652 isoform X2	uncharacterized protein LOC112052652 isoform X2 [Bicyclus anynana]	13515	10	0	74.07	3	P:GO:0006811; C:GO:0016020; P:GO:0055085	P:ion transport; C:membrane; P:transmembrane transport	NA	NA	mobidb-lite (MOBIDB_LITE); mobidb-lite (MOBIDB_LITE); mobidb-lite (MOBIDB_LITE); mobidb-lite (MOBIDB_LITE); mobidb-lite (MOBIDB_LITE); mobidb-lite (MOBIDB_LITE); mobidb-lite (MOBIDB_LITE); TRANSMEMBRANE (PHOBIUS); NON_CYTOPLASMIC_DOMAIN (PHOBIUS); CYTOPLASMIC_DOMAIN (PHOBIUS)	no GO terms	no GO terms	Adult	181.917	5.43844	0.339618	3.61428e-61	2.24948e-59
BANY.1.2.g24572	[INTERPRO, BLASTED, MAPPED, ANNOTATED]	cytochrome c oxidase copper chaperone	hypothetical protein EVAR_89862_1 [Eumeta japonica]	497	10	1.34e-12	81.34	4	F:GO:0003723; C:GO:0005758; P:GO:0006825; F:GO:0016531	F:RNA binding; C:mitochondrial intermembrane space; P:copper ion transport; F:copper chaperone activity	NA	NA	IPR007745 (PFAM); G3DSA:1.10.287.1130 (GENE3D); mobidb-lite (MOBIDB_LITE); PD014904 (PRODOM); IPR009069 (SUPERFAMILY)	F:GO:0005507; C:GO:0005758; P:GO:0006825; F:GO:0016531	F:copper ion binding; C:mitochondrial intermembrane space; P:copper ion transport; F:copper chaperone activity	Adult	580.057	2.24647	0.136536	3.84579e-61	2.38376e-59
BANY.1.2.g08871	[INTERPRO, BLASTED, MAPPED]	reverse transcriptase	uncharacterized protein LOC112046254 isoform X2 [Bicyclus anynana]	10395	10	1.34e-24	71.8	2	F:GO:0003964; P:GO:0006278	F:RNA-directed DNA polymerase activity; P:RNA-dependent DNA biosynthetic process	NA	NA	CYTOPLASMIC_DOMAIN (PHOBIUS); TRANSMEMBRANE (PHOBIUS); NON_CYTOPLASMIC_DOMAIN (PHOBIUS); TMhelix (TMHMM); TMhelix (TMHMM)	no GO terms	no GO terms	Adult	1815.91	2.61853	0.164056	5.14041e-61	3.17321e-59
BANY.1.2.g19544	[INTERPRO, BLASTED, MAPPED, ANNOTATED]	serine/arginine repetitive matrix protein 2	uncharacterized protein LOC112053474 isoform X1 [Bicyclus anynana]	15586	10	0	95.6	1	P:GO:0045216	P:cell-cell junction organization	NA	NA	G3DSA:3.30.60.180 (GENE3D); mobidb-lite (MOBIDB_LITE); mobidb-lite (MOBIDB_LITE); IPR038825 (PANTHER); SSF144232 (SUPERFAMILY)	P:GO:0045216	P:cell-cell junction organization	Adult	1640.47	2.81211	0.169388	6.67613e-61	4.10447e-59
BANY.1.2.g11687	[INTERPRO, BLASTED, MAPPED, ANNOTATED]	uncharacterized protein LOC112048092	uncharacterized protein LOC112048092 [Bicyclus anynana]	7735	10	1.43e-76	97.77	1	F:GO:0008080	F:N-acetyltransferase activity	EC:2.3.1.5	Arylamine N-acetyltransferase	IPR013653 (PFAM); G3DSA:3.40.630.30 (GENE3D); PTHR20958:SF9 (PANTHER); PTHR20958 (PANTHER); IPR000182 (PROSITE_PROFILES); cd04301 (CDD); IPR016181 (SUPERFAMILY)	F:GO:0008080; F:GO:0016747	F:N-acetyltransferase activity; F:transferase activity, transferring acyl groups other than amino-acyl groups	Adult	1041.38	3.3805	0.211071	1.01322e-60	6.20401e-59
BANY.1.2.g00225	[INTERPRO, BLASTED, MAPPED, ANNOTATED]	frequenin-1 isoform X2	unnamed protein product, partial [Leptidea sinapis]	8596	10	6.41e-26	100	1	F:GO:0005509	F:calcium ion binding	NA	NA	no IPS match	no IPS match	no IPS match	Adult	255.661	3.87832	0.239437	1.33618e-60	8.14856e-59
BANY.1.2.g17857	[INTERPRO, BLASTED, MAPPED, ANNOTATED]	endonuclease-reverse transcriptase	uncharacterized protein LOC112044210 [Bicyclus anynana]	5337	10	5.24e-25	69.79	1	P:GO:0009987	P:cellular process	NA	NA	mobidb-lite (MOBIDB_LITE); mobidb-lite (MOBIDB_LITE); mobidb-lite (MOBIDB_LITE)	no GO terms	no GO terms	Adult	233.613	4.10494	0.255012	1.51975e-60	9.23081e-59
BANY.1.2.g09825	[INTERPRO, BLASTED, MAPPED, ANNOTATED]	vesicle-associated membrane protein 2-like isoform X2	vesicle-associated membrane protein 2 isoform X3 [Pieris rapae]	7242	10	1.71e-07	80.85	2	C:GO:0016021; P:GO:0016192	C:integral component of membrane; P:vesicle-mediated transport	NA	NA	G3DSA:1.20.5.110 (GENE3D)	no GO terms	no GO terms	Adult	376.238	3.92494	0.248083	1.60676e-60	9.72023e-59
BANY.1.2.g10597	[INTERPRO, BLASTED, MAPPED, ANNOTATED]	NMDA-type glutamate receptor subunit 1, variant 6 (NR1.6)	NMDA-type glutamate receptor subunit 1, variant 6 (NR1.6) [Apis mellifera carnica]	11066	10	3.48e-48	98.48	5	F:GO:0004970; C:GO:0016021; C:GO:0030054; P:GO:0035235; C:GO:0045211	F:ionotropic glutamate receptor activity; C:integral component of membrane; C:cell junction; P:ionotropic glutamate receptor signaling pathway; C:postsynaptic membrane	NA	NA	CYTOPLASMIC_DOMAIN (PHOBIUS); NON_CYTOPLASMIC_DOMAIN (PHOBIUS); TRANSMEMBRANE (PHOBIUS)	no GO terms	no GO terms	Adult	1241.05	3.15366	0.202119	1.91233e-60	1.15227e-58
BANY.1.2.g09701	[INTERPRO, BLASTED, MAPPED, ANNOTATED]	protein unc-13 homolog B-like	hypothetical protein evm_014525, partial [Chilo suppressalis]	18520	10	6.42e-53	91.21	4	P:GO:0016082; P:GO:0016188; F:GO:0019992; P:GO:0035249	P:synaptic vesicle priming; P:synaptic vesicle maturation; F:diacylglycerol binding; P:synaptic transmission, glutamatergic	NA	NA	IPR010439 (SMART); IPR010439 (PFAM); IPR027080 (PANTHER); IPR027082 (PTHR10480:PANTHER)	P:GO:0007268; P:GO:0016082; P:GO:0016188; F:GO:0019992; P:GO:0035249	P:chemical synaptic transmission; P:synaptic vesicle priming; P:synaptic vesicle maturation; F:diacylglycerol binding; P:synaptic transmission, glutamatergic	Adult	1153.13	2.88784	0.181233	2.10775e-60	1.26498e-58
BANY.1.2.g22216	[INTERPRO, BLASTED, MAPPED, ANNOTATED]	cytochrome P450 CYP12A2-like	uncharacterized protein LOC112055283 [Bicyclus anynana]	6395	10	1.44e-72	86.84	5	F:GO:0004497; F:GO:0005506; F:GO:0016705; F:GO:0020037; P:GO:0055114	F:monooxygenase activity; F:iron ion binding; F:oxidoreductase activity, acting on paired donors, with incorporation or reduction of molecular oxygen; F:heme binding; P:oxidation-reduction process	NA	NA	IPR036396 (G3DSA:1.10.630.GENE3D); PTHR24305 (PANTHER); PTHR24305:SF30 (PANTHER); TRANSMEMBRANE (PHOBIUS); CYTOPLASMIC_DOMAIN (PHOBIUS); SIGNAL_PEPTIDE (PHOBIUS); SIGNAL_PEPTIDE_H_REGION (PHOBIUS); SIGNAL_PEPTIDE_C_REGION (PHOBIUS); SIGNAL_PEPTIDE_N_REGION (PHOBIUS); NON_CYTOPLASMIC_DOMAIN (PHOBIUS); SignalP-noTM (SIGNALP_EUK); TMhelix (TMHMM)	F:GO:0005506; F:GO:0016705; F:GO:0020037; P:GO:0055114	F:iron ion binding; F:oxidoreductase activity, acting on paired donors, with incorporation or reduction of molecular oxygen; F:heme binding; P:oxidation-reduction process	Adult	380.673	7.43053	0.475163	2.1234e-60	1.26934e-58
BANY.1.2.g25060	[INTERPRO, BLASTED, MAPPED]	protein disulfide-isomerase	protein disulfide-isomerase-like [Bicyclus anynana]	6820	10	5.49e-55	63.45	4	F:GO:0003756; C:GO:0005623; F:GO:0016853; P:GO:0045454	F:protein disulfide isomerase activity; C:obsolete cell; F:isomerase activity; P:cell redox homeostasis	NA	NA	G3DSA:3.40.30.10 (GENE3D); PTHR18929 (PANTHER); PTHR18929:SF101 (PANTHER); cd02981 (CDD); IPR036249 (SUPERFAMILY)	no GO terms	no GO terms	Larva	2723.31	-2.93543	0.181641	4.18322e-60	2.49083e-58
BANY.1.2.g23572	[INTERPRO, BLASTED, MAPPED, ANNOTATED]	low-density lipoprotein receptor-related protein 4	low-density lipoprotein receptor-related protein 4 [Bicyclus anynana]	20749	10	2.33e-158	72.21	1	C:GO:0016020	C:membrane	NA	NA	Coil (COILS)	no GO terms	no GO terms	Adult	2291.6	3.104	0.198106	5.98479e-60	3.54957e-58
BANY.1.2.g00612	[INTERPRO, BLASTED, MAPPED, ANNOTATED]	reverse transcriptase	uncharacterized protein LOC112044210 [Bicyclus anynana]	12336	10	5.19e-48	80.18	4	F:GO:0003964; F:GO:0004519; P:GO:0006278; P:GO:0090305	F:RNA-directed DNA polymerase activity; F:endonuclease activity; P:RNA-dependent DNA biosynthetic process; P:nucleic acid phosphodiester bond hydrolysis	EC:2.7.7.49	RNA-directed DNA polymerase	no IPS match	no IPS match	no IPS match	Adult	1062.01	3.56459	0.22038	6.28933e-60	3.71562e-58
BANY.1.2.g14079	[INTERPRO, BLASTED, MAPPED, ANNOTATED]	reverse transcriptase	hypothetical protein B5X24_HaOG211000 [Helicoverpa armigera]	67951	10	2.23e-34	79.98	2	F:GO:0003824; P:GO:0090304	F:catalytic activity; P:nucleic acid metabolic process	NA	NA	SIGNAL_PEPTIDE_H_REGION (PHOBIUS); SIGNAL_PEPTIDE (PHOBIUS); SIGNAL_PEPTIDE_C_REGION (PHOBIUS); SIGNAL_PEPTIDE_N_REGION (PHOBIUS); NON_CYTOPLASMIC_DOMAIN (PHOBIUS); CYTOPLASMIC_DOMAIN (PHOBIUS); TRANSMEMBRANE (PHOBIUS); TMhelix (TMHMM); TMhelix (TMHMM)	no GO terms	no GO terms	Adult	192.322	5.2641	0.327071	1.34976e-59	7.94307e-58
BANY.1.2.g05905	[INTERPRO, BLASTED, MAPPED, ANNOTATED]	calmodulin isoform X2	calmodulin [Diaphorina citri]	3059	10	2.47e-43	98.92	2	F:GO:0005509; P:GO:0019722	F:calcium ion binding; P:calcium-mediated signaling	NA	NA	no IPS match	no IPS match	no IPS match	Adult	8653.13	2.63757	0.167373	1.49882e-59	8.7861e-58
BANY.1.2.g04239	[INTERPRO, BLASTED, MAPPED]	uncharacterized protein LOC112043004	uncharacterized protein LOC112043004 [Bicyclus anynana]	7257	10	1.36e-70	70.18	2	C:GO:0016020; C:GO:0016021	C:membrane; C:integral component of membrane	NA	NA	mobidb-lite (MOBIDB_LITE); mobidb-lite (MOBIDB_LITE)	no GO terms	no GO terms	Larva	431.94	-5.00902	0.316102	2.87272e-59	1.67749e-57
BANY.1.2.g12950	[INTERPRO, BLASTED, MAPPED, ANNOTATED]	reverse transcriptase family protein	uncharacterized protein LOC113234888 [Hyposmocoma kahamanoa]	22396	10	2.67e-106	73.18	1	F:GO:0003824	F:catalytic activity	NA	NA	IPR000477 (PFAM); PTHR33332:SF19 (PANTHER); PTHR33332 (PANTHER); IPR000477 (PROSITE_PROFILES); SSF56672 (SUPERFAMILY)	no GO terms	no GO terms	Adult	737.914	6.90324	0.468793	4.43181e-59	2.57795e-57
BANY.1.2.g14988	[INTERPRO, BLASTED, MAPPED, ANNOTATED]	BTB/POZ domain-containing protein KCTD16	BTB/POZ domain-containing protein KCTD12 [Bicyclus anynana]	723	10	1.04e-157	97.82	1	P:GO:0051260	P:protein homooligomerization	NA	NA	G3DSA:3.30.710.10 (GENE3D); IPR003131 (PFAM); PTHR14499:SF82 (PANTHER); PTHR14499 (PANTHER); cd18367 (CDD); IPR011333 (SUPERFAMILY)	P:GO:0051260	P:protein homooligomerization	Adult	244.055	4.70747	0.300028	7.14582e-59	4.14074e-57
BANY.1.2.g04264	[INTERPRO, BLASTED, MAPPED]	general odorant-binding protein 56d	uncharacterized protein LOC112043013 isoform X1 [Bicyclus anynana]	4537	10	4.14e-73	70.26	1	F:GO:0005549	F:odorant binding	NA	NA	mobidb-lite (MOBIDB_LITE)	no GO terms	no GO terms	Adult	953.392	8.76494	0.586127	9.38458e-59	5.41727e-57
BANY.1.2.g18567	[INTERPRO, BLASTED]	uncharacterized protein LOC112052858	uncharacterized protein LOC112052858 [Bicyclus anynana]	7314	10	6.92e-165	87.73	NA	NA	NA	NA	NA	mobidb-lite (MOBIDB_LITE); mobidb-lite (MOBIDB_LITE); mobidb-lite (MOBIDB_LITE)	no GO terms	no GO terms	Adult	286.342	4.23609	0.276674	1.08231e-58	6.22391e-57
BANY.1.2.g08571	[INTERPRO, BLASTED, MAPPED]	reverse transcriptase	uncharacterized protein LOC112044210 [Bicyclus anynana]	22240	10	3.15e-24	84.31	2	F:GO:0003964; P:GO:0006278	F:RNA-directed DNA polymerase activity; P:RNA-dependent DNA biosynthetic process	NA	NA	PTHR47027 (PANTHER); PTHR47027:SF5 (PANTHER)	no GO terms	no GO terms	Adult	613.631	2.45662	0.154759	1.65986e-58	9.50896e-57
BANY.1.2.g06557	[INTERPRO, BLASTED, MAPPED, ANNOTATED]	fumarylacetoacetase	fumarylacetoacetase [Bicyclus anynana]	6007	10	1.48e-33	95.95	4	F:GO:0004334; P:GO:0006559; P:GO:0006572; F:GO:0046872	F:fumarylacetoacetase activity; P:L-phenylalanine catabolic process; P:tyrosine catabolic process; F:metal ion binding	EC:3.7.1.2	Fumarylacetoacetase	NON_CYTOPLASMIC_DOMAIN (PHOBIUS); TRANSMEMBRANE (PHOBIUS); CYTOPLASMIC_DOMAIN (PHOBIUS); TMhelix (TMHMM)	no GO terms	no GO terms	Adult	7642.89	5.71831	0.361912	1.92561e-58	1.09898e-56
BANY.1.2.g21054	[INTERPRO, BLASTED, MAPPED, ANNOTATED]	C-type lectin lectoxin-Lio2-like	CD209 antigen-like [Bicyclus anynana]	4702	10	1.49e-20	79.88	1	F:GO:0030246	F:carbohydrate binding	NA	NA	no IPS match	no IPS match	no IPS match	Larva	572.903	-6.55913	0.43801	2.46317e-58	1.40049e-56
BANY.1.2.g03611	[INTERPRO, BLASTED, MAPPED]	esterase FE4-like	uncharacterized protein LOC112058443 [Bicyclus anynana]	3225	10	0	77.62	1	F:GO:0016787	F:hydrolase activity	NA	NA	IPR002018 (PFAM); IPR029058 (G3DSA:3.40.50.GENE3D); PTHR43142:SF1 (PANTHER); PTHR43142 (PANTHER); IPR019826 (PROSITE_PATTERNS); TRANSMEMBRANE (PHOBIUS); NON_CYTOPLASMIC_DOMAIN (PHOBIUS); CYTOPLASMIC_DOMAIN (PHOBIUS); IPR029058 (SUPERFAMILY)	no GO terms	no GO terms	Adult	623.231	3.73589	0.230645	2.6969e-58	1.52194e-56
BANY.1.2.g24295	[INTERPRO, NO-BLAST]	---NA---	---NA---	5261	NA	NA	NA	NA	NA	NA	NA	NA	SIGNAL_PEPTIDE (PHOBIUS); SIGNAL_PEPTIDE_C_REGION (PHOBIUS); SIGNAL_PEPTIDE_H_REGION (PHOBIUS); SIGNAL_PEPTIDE_N_REGION (PHOBIUS); NON_CYTOPLASMIC_DOMAIN (PHOBIUS); TMhelix (TMHMM)	no GO terms	no GO terms	Adult	587.902	7.73639	0.49708	2.69596e-58	1.52194e-56
BANY.1.2.g03676	[INTERPRO, BLASTED]	spondin-1-like isoform X2	spondin-1-like isoform X2 [Bicyclus anynana]	7090	10	9.43e-47	92.38	NA	NA	NA	NA	NA	IPR038678 (G3DSA:2.60.40.GENE3D); IPR009465 (PFAM); PTHR11311:SF16 (PANTHER); PTHR11311 (PANTHER); IPR009465 (PROSITE_PROFILES)	no GO terms	no GO terms	Adult	318.747	6.74456	0.4235	3.05685e-58	1.71865e-56
BANY.1.2.g09176	[INTERPRO, BLASTED, ANNOTATED]	Protein bric-a-brac 1	hypothetical protein B5X24_HaOG215220 [Helicoverpa armigera]	4975	10	2.17e-33	98.94	1	F:GO:0005515	F:protein binding	NA	NA	G3DSA:3.30.710.10 (GENE3D); IPR000210 (PFAM); PTHR23110 (PANTHER); PTHR23110:SF89 (PANTHER); IPR000210 (PROSITE_PROFILES); cd18315 (CDD); IPR011333 (SUPERFAMILY)	F:GO:0005515	F:protein binding	Larva	373.894	-5.92631	0.360364	4.57427e-58	2.56227e-56
BANY.1.2.g02530	[INTERPRO, BLASTED, MAPPED, ANNOTATED]	heterogeneous nuclear ribonucleoprotein 87F-like	heterogeneous nuclear ribonucleoprotein A1-like [Bicyclus anynana]	2620	10	1.9e-42	97.49	1	F:GO:0003729	F:mRNA binding	NA	NA	SIGNAL_PEPTIDE_C_REGION (PHOBIUS); TRANSMEMBRANE (PHOBIUS); CYTOPLASMIC_DOMAIN (PHOBIUS); SIGNAL_PEPTIDE (PHOBIUS); SIGNAL_PEPTIDE_H_REGION (PHOBIUS); NON_CYTOPLASMIC_DOMAIN (PHOBIUS); SIGNAL_PEPTIDE_N_REGION (PHOBIUS); SignalP-TM (SIGNALP_GRAM_POSITIVE); SignalP-TM (SIGNALP_GRAM_NEGATIVE); TMhelix (TMHMM); TMhelix (TMHMM); TMhelix (TMHMM)	no GO terms	no GO terms	Larva	11500.7	-1.88094	0.118924	5.92137e-58	3.3046e-56
BANY.1.2.g08392	[INTERPRO, BLASTED]	uncharacterized protein LOC112045900	uncharacterized protein LOC112045900 [Bicyclus anynana]	513	10	1.79e-111	94.68	NA	NA	NA	NA	NA	mobidb-lite (MOBIDB_LITE); mobidb-lite (MOBIDB_LITE); mobidb-lite (MOBIDB_LITE)	no GO terms	no GO terms	Adult	339.034	3.38379	0.218004	9.56593e-58	5.31894e-56
BANY.1.2.g17740	[INTERPRO, BLASTED, MAPPED, ANNOTATED]	NADH-ubiquinone oxidoreductase 75 kDa subunit, mitochondrial	NADH-ubiquinone oxidoreductase 75 kDa subunit, mitochondrial [Ostrinia furnacalis]	12423	10	7.92e-63	100	5	F:GO:0008137; F:GO:0009055; C:GO:0016020; P:GO:0042773; F:GO:0051536	F:NADH dehydrogenase (ubiquinone) activity; F:electron transfer activity; C:membrane; P:ATP synthesis coupled electron transport; F:iron-sulfur cluster binding	EC:7.1.1.2; EC:1.6.99.5; EC:1.6.99.3	n/a; Acting on NADH or NADPH; NADH dehydrogenase	no IPS match	no IPS match	no IPS match	Adult	2637.4	2.15778	0.136528	1.4597e-57	8.08663e-56
BANY.1.2.g22554	[INTERPRO, BLASTED, MAPPED, ANNOTATED]	sarcalumenin	sarcalumenin [Bicyclus anynana]	17528	10	2.12e-122	96.51	1	F:GO:0005525	F:GTP binding	NA	NA	IPR033753 (PFAM); G3DSA:2.40.50.100 (GENE3D); IPR039169 (PANTHER); IPR011053 (SUPERFAMILY)	no GO terms	no GO terms	Adult	6099.62	2.79785	0.176197	2.78098e-57	1.53502e-55
BANY.1.2.g05208	[INTERPRO, BLASTED, MAPPED, ANNOTATED]	pancreatic lipase-related protein 2	uncharacterized protein LOC112044210 [Bicyclus anynana]	16162	10	1.23e-46	91.9	4	F:GO:0003964; F:GO:0004519; P:GO:0006278; P:GO:0090305	F:RNA-directed DNA polymerase activity; F:endonuclease activity; P:RNA-dependent DNA biosynthetic process; P:nucleic acid phosphodiester bond hydrolysis	EC:2.7.7.49	RNA-directed DNA polymerase	no IPS match	no IPS match	no IPS match	Adult	275.892	3.89609	0.251432	6.10765e-57	3.35899e-55
BANY.1.2.g19131	[INTERPRO, BLASTED]	uncharacterized protein LOC112053193	uncharacterized protein LOC112053193 [Bicyclus anynana]	821	10	1.32e-81	79.23	NA	NA	NA	NA	NA	SIGNAL_PEPTIDE (PHOBIUS); NON_CYTOPLASMIC_DOMAIN (PHOBIUS); SIGNAL_PEPTIDE_C_REGION (PHOBIUS); SIGNAL_PEPTIDE_H_REGION (PHOBIUS); SIGNAL_PEPTIDE_N_REGION (PHOBIUS); SignalP-noTM (SIGNALP_EUK)	no GO terms	no GO terms	Adult	162.94	6.22209	0.396145	8.89146e-57	4.87226e-55
BANY.1.2.g22977	[INTERPRO, BLASTED, MAPPED, ANNOTATED]	plasminogen receptor (KT)	plasminogen receptor (KT) [Bicyclus anynana]	1240	10	2.91e-19	94.54	2	C:GO:0005887; P:GO:0010756	C:integral component of plasma membrane; P:positive regulation of plasminogen activation	NA	NA	NON_CYTOPLASMIC_DOMAIN (PHOBIUS); TRANSMEMBRANE (PHOBIUS); CYTOPLASMIC_DOMAIN (PHOBIUS); TMhelix (TMHMM)	no GO terms	no GO terms	Adult	286.046	2.66089	0.169388	1.59718e-56	8.7205e-55
BANY.1.2.g09033	[INTERPRO, BLASTED, MAPPED, ANNOTATED]	reverse transcriptase family protein	uncharacterized protein LOC112044210 [Bicyclus anynana]	13805	10	6.56e-73	78.25	2	F:GO:0003824; P:GO:0090304	F:catalytic activity; P:nucleic acid metabolic process	NA	NA	IPR011074 (SMART); G3DSA:1.10.8.20 (GENE3D); PTHR10174:SF166 (PANTHER); PTHR10174 (PANTHER); IPR036273 (SUPERFAMILY)	no GO terms	no GO terms	Adult	265.062	3.87617	0.240595	1.70233e-56	9.26117e-55
BANY.1.2.g16095	[INTERPRO, BLASTED]	probable phospholipid-transporting ATPase IA isoform X2	probable phospholipid-transporting ATPase IA isoform X2 [Bicyclus anynana]	22068	10	2.37e-50	96.56	NA	NA	NA	NA	NA	mobidb-lite (MOBIDB_LITE)	no GO terms	no GO terms	Adult	2681.43	4.53758	0.29799	2.06923e-56	1.12168e-54
BANY.1.2.g18880	[INTERPRO, BLASTED, MAPPED, ANNOTATED]	retinal dehydrogenase 1-like	retinal dehydrogenase 1-like [Bicyclus anynana]	12292	10	1.07e-39	85.73	2	F:GO:0016620; P:GO:0055114	F:oxidoreductase activity, acting on the aldehyde or oxo group of donors, NAD or NADP as acceptor; P:oxidation-reduction process	NA	NA	CYTOPLASMIC_DOMAIN (PHOBIUS); TRANSMEMBRANE (PHOBIUS); TRANSMEMBRANE (PHOBIUS); NON_CYTOPLASMIC_DOMAIN (PHOBIUS); TRANSMEMBRANE (PHOBIUS); CYTOPLASMIC_DOMAIN (PHOBIUS); NON_CYTOPLASMIC_DOMAIN (PHOBIUS); TMhelix (TMHMM); TMhelix (TMHMM)	no GO terms	no GO terms	Adult	350.73	6.95124	0.462435	2.21651e-56	1.19723e-54
BANY.1.2.g07301	[INTERPRO, BLASTED, MAPPED, ANNOTATED]	fatty acyl-CoA reductase 1-like	fatty acyl-CoA reductase 1-like [Bicyclus anynana]	13457	10	1.15e-43	82.79	5	P:GO:0006629; C:GO:0016021; P:GO:0055114; F:GO:0080019; F:GO:0102965	P:lipid metabolic process; C:integral component of membrane; P:oxidation-reduction process; F:fatty-acyl-CoA reductase (alcohol-forming) activity; F:alcohol-forming fatty acyl-CoA reductase activity	EC:1.2.1.84	Alcohol-forming fatty acyl-CoA reductase	no IPS match	no IPS match	no IPS match	Adult	215.987	6.39245	0.419014	4.04927e-56	2.1794e-54
BANY.1.2.g16322	[INTERPRO, BLASTED, MAPPED, ANNOTATED]	uridine phosphorylase 1 isoform X2	hypothetical protein evm_013245 [Chilo suppressalis]	5914	10	6.7e-32	97.55	2	F:GO:0003824; P:GO:0009116	F:catalytic activity; P:nucleoside metabolic process	NA	NA	CYTOPLASMIC_DOMAIN (PHOBIUS); TRANSMEMBRANE (PHOBIUS); NON_CYTOPLASMIC_DOMAIN (PHOBIUS); TMhelix (TMHMM)	no GO terms	no GO terms	Adult	274.822	3.81257	0.242077	4.18074e-56	2.24218e-54
BANY.1.2.g00209	[INTERPRO, BLASTED]	NADH dehydrogenase [ubiquinone] 1 beta subcomplex subunit 7-like	NADH dehydrogenase [ubiquinone] 1 beta subcomplex subunit 7-like [Bicyclus anynana]	16617	10	2.43e-62	82.7	NA	NA	NA	NA	NA	G3DSA:3.40.50.300 (GENE3D); PTHR24221:SF410 (PANTHER); IPR039421 (PANTHER); IPR027417 (SUPERFAMILY)	no GO terms	no GO terms	Adult	779.479	7.45713	0.486611	4.58118e-56	2.44826e-54
BANY.1.2.g11425	[INTERPRO, BLASTED, MAPPED, ANNOTATED]	putative carbonic anhydrase 5	putative carbonic anhydrase 3 [Bicyclus anynana]	16125	10	6.02e-40	80.63	2	F:GO:0004089; F:GO:0008270	F:carbonate dehydratase activity; F:zinc ion binding	EC:4.2.1.1	Carbonic anhydrase	CYTOPLASMIC_DOMAIN (PHOBIUS); NON_CYTOPLASMIC_DOMAIN (PHOBIUS); TRANSMEMBRANE (PHOBIUS)	no GO terms	no GO terms	Adult	526.12	6.91332	0.502704	4.66536e-56	2.48447e-54
BANY.1.2.g07292	[INTERPRO, BLASTED, MAPPED, ANNOTATED]	P protein-like isoform X2	P protein-like isoform X3 [Bicyclus anynana]	14828	10	5.53e-27	96.89	2	C:GO:0016021; P:GO:0055085	C:integral component of membrane; P:transmembrane transport	NA	NA	no IPS match	no IPS match	no IPS match	Adult	846.127	4.11088	0.264183	4.92362e-56	2.6128e-54
BANY.1.2.g12399	[INTERPRO, BLASTED]	protein Tob1	PREDICTED: protein Tob1 [Papilio xuthus]	3475	10	1.59e-57	100	NA	NA	NA	NA	NA	mobidb-lite (MOBIDB_LITE); mobidb-lite (MOBIDB_LITE); mobidb-lite (MOBIDB_LITE)	no GO terms	no GO terms	Adult	505.465	3.93641	0.2455	5.00752e-56	2.64803e-54
BANY.1.2.g14090	[INTERPRO, BLASTED, MAPPED, ANNOTATED]	cytochrome P450 9e2-like	cytochrome P450 9e2-like isoform X2 [Bicyclus anynana]	9227	10	3.87e-35	86	5	F:GO:0004497; F:GO:0005506; F:GO:0016705; F:GO:0020037; P:GO:0055114	F:monooxygenase activity; F:iron ion binding; F:oxidoreductase activity, acting on paired donors, with incorporation or reduction of molecular oxygen; F:heme binding; P:oxidation-reduction process	NA	NA	IPR001128 (PFAM); IPR036396 (G3DSA:1.10.630.GENE3D); PTHR24292 (PANTHER); TRANSMEMBRANE (PHOBIUS); CYTOPLASMIC_DOMAIN (PHOBIUS); NON_CYTOPLASMIC_DOMAIN (PHOBIUS); TRANSMEMBRANE (PHOBIUS); CYTOPLASMIC_DOMAIN (PHOBIUS); IPR036396 (SUPERFAMILY); TMhelix (TMHMM); TMhelix (TMHMM)	F:GO:0005506; F:GO:0016705; F:GO:0020037; P:GO:0055114	F:iron ion binding; F:oxidoreductase activity, acting on paired donors, with incorporation or reduction of molecular oxygen; F:heme binding; P:oxidation-reduction process	Adult	292.927	7.60365	0.486511	5.15435e-56	2.71618e-54
BANY.1.2.g24087	[INTERPRO, BLASTED, MAPPED, ANNOTATED]	transcriptional regulator ovo-like isoform X2	transcriptional regulator ovo-like isoform X2 [Bicyclus anynana]	15673	10	1.46e-124	94.89	1	F:GO:0003676	F:nucleic acid binding	NA	NA	no IPS match	no IPS match	no IPS match	Larva	550.941	-4.57498	0.300029	6.33735e-56	3.32799e-54
BANY.1.2.g03718	[INTERPRO, BLASTED, MAPPED, ANNOTATED]	excitatory amino acid transporter isoform X2	excitatory amino acid transporter isoform X2 [Bicyclus anynana]	6070	10	1.34e-59	88.47	4	P:GO:0008610; F:GO:0015293; C:GO:0016021; P:GO:0055085	P:lipid biosynthetic process; F:symporter activity; C:integral component of membrane; P:transmembrane transport	NA	NA	PR00173 (PRINTS); IPR001991 (PFAM); IPR036458 (G3DSA:1.10.3860.GENE3D); PTHR11958 (PANTHER); PTHR11958:SF89 (PANTHER); IPR018107 (PROSITE_PATTERNS); TRANSMEMBRANE (PHOBIUS); TRANSMEMBRANE (PHOBIUS); TRANSMEMBRANE (PHOBIUS); CYTOPLASMIC_DOMAIN (PHOBIUS); NON_CYTOPLASMIC_DOMAIN (PHOBIUS); CYTOPLASMIC_DOMAIN (PHOBIUS); NON_CYTOPLASMIC_DOMAIN (PHOBIUS); IPR036458 (SUPERFAMILY); TMhelix (TMHMM); TMhel…	F:GO:0015293; C:GO:0016021	F:symporter activity; C:integral component of membrane	Adult	3652.22	4.72868	0.329572	6.55805e-56	3.43197e-54
BANY.1.2.g10316	[INTERPRO, BLASTED, MAPPED, ANNOTATED]	excitatory amino acid transporter 3	excitatory amino acid transporter 3 [Bicyclus anynana]	12654	10	2.01e-44	95.73	3	F:GO:0015293; C:GO:0016021; P:GO:0055085	F:symporter activity; C:integral component of membrane; P:transmembrane transport	NA	NA	NON_CYTOPLASMIC_DOMAIN (PHOBIUS); TRANSMEMBRANE (PHOBIUS); CYTOPLASMIC_DOMAIN (PHOBIUS)	no GO terms	no GO terms	Adult	1614.97	4.1403	0.273344	1.76834e-55	9.22221e-54
BANY.1.2.g18223	[INTERPRO, BLASTED]	uncharacterized protein LOC112052598 isoform X2	uncharacterized protein LOC112052598 isoform X2 [Bicyclus anynana]	4044	10	6.97e-20	97.77	NA	NA	NA	NA	NA	SIGNAL_PEPTIDE (PHOBIUS); NON_CYTOPLASMIC_DOMAIN (PHOBIUS); SIGNAL_PEPTIDE_C_REGION (PHOBIUS); SIGNAL_PEPTIDE_N_REGION (PHOBIUS); SIGNAL_PEPTIDE_H_REGION (PHOBIUS); SignalP-noTM (SIGNALP_GRAM_NEGATIVE); SignalP-noTM (SIGNALP_EUK); SignalP-TM (SIGNALP_GRAM_POSITIVE)	no GO terms	no GO terms	Larva	948.379	-6.32574	0.412923	1.79648e-55	9.33675e-54
BANY.1.2.g19491	[INTERPRO, BLASTED, MAPPED, ANNOTATED]	cytochrome c	hypothetical protein evm_014525, partial [Chilo suppressalis]	5348	10	7.4e-28	76.79	6	C:GO:0005739; F:GO:0009055; F:GO:0020037; P:GO:0022900; F:GO:0046872; C:GO:0070469	C:mitochondrion; F:electron transfer activity; F:heme binding; P:electron transport chain; F:metal ion binding; C:respirasome	NA	NA	NON_CYTOPLASMIC_DOMAIN (PHOBIUS); TRANSMEMBRANE (PHOBIUS); CYTOPLASMIC_DOMAIN (PHOBIUS); TMhelix (TMHMM)	no GO terms	no GO terms	Adult	8147.19	3.6431	0.23449	1.86446e-55	9.65686e-54
BANY.1.2.g01714	[INTERPRO, BLASTED, MAPPED]	claspin isoform X1	uncharacterized protein LOC112053319 isoform X2 [Bicyclus anynana]	19661	10	0	74.65	4	C:GO:0005829; P:GO:0015031; C:GO:0030906; P:GO:0042147	C:cytosol; P:protein transport; C:retromer, cargo-selective complex; P:retrograde transport, endosome to Golgi	NA	NA	Coil (COILS); mobidb-lite (MOBIDB_LITE); mobidb-lite (MOBIDB_LITE); mobidb-lite (MOBIDB_LITE); mobidb-lite (MOBIDB_LITE); mobidb-lite (MOBIDB_LITE); mobidb-lite (MOBIDB_LITE); mobidb-lite (MOBIDB_LITE); mobidb-lite (MOBIDB_LITE); mobidb-lite (MOBIDB_LITE); mobidb-lite (MOBIDB_LITE); SIGNAL_PEPTIDE_H_REGION (PHOBIUS); SIGNAL_PEPTIDE (PHOBIUS); SIGNAL_PEPTIDE_N_REGION (PHOBIUS); SIGNAL_PEPTIDE_C_RE…	no GO terms	no GO terms	Larva	3131.42	-3.35499	0.21588	2.29947e-55	1.18694e-53
BANY.1.2.g12637	[INTERPRO, BLASTED, MAPPED, ANNOTATED]	translocation protein SEC62	translocation protein SEC62 [Bicyclus anynana]	8502	10	9.95e-27	98.71	2	P:GO:0015031; C:GO:0030176	P:protein transport; C:integral component of endoplasmic reticulum membrane	NA	NA	NON_CYTOPLASMIC_DOMAIN (PHOBIUS); TRANSMEMBRANE (PHOBIUS); CYTOPLASMIC_DOMAIN (PHOBIUS); CYTOPLASMIC_DOMAIN (PHOBIUS); TRANSMEMBRANE (PHOBIUS); TMhelix (TMHMM); TMhelix (TMHMM)	no GO terms	no GO terms	Larva	2586.54	-2.16121	0.136953	2.38523e-55	1.22701e-53
BANY.1.2.g04911	[INTERPRO, BLASTED]	protein spaetzle-like isoform X3	protein spaetzle-like isoform X3 [Bicyclus anynana]	19021	10	1.09e-25	79.21	NA	NA	NA	NA	NA	TRANSMEMBRANE (PHOBIUS); CYTOPLASMIC_DOMAIN (PHOBIUS); NON_CYTOPLASMIC_DOMAIN (PHOBIUS); CYTOPLASMIC_DOMAIN (PHOBIUS); TRANSMEMBRANE (PHOBIUS); TMhelix (TMHMM); TMhelix (TMHMM)	no GO terms	no GO terms	Adult	821.173	3.23764	0.216573	2.39726e-55	1.22902e-53
BANY.1.2.g14119	[INTERPRO, BLASTED, MAPPED, ANNOTATED]	ryanodine receptor-like	LOW QUALITY PROTEIN: ryanodine receptor-like [Bicyclus anynana]	75506	10	2.8e-53	95.77	4	F:GO:0005219; C:GO:0005623; C:GO:0016021; P:GO:0051209	F:ryanodine-sensitive calcium-release channel activity; C:obsolete cell; C:integral component of membrane; P:release of sequestered calcium ion into cytosol	NA	NA	SignalP-noTM (SIGNALP_EUK)	no GO terms	no GO terms	Adult	1295.15	3.03526	0.192814	3.36013e-55	1.71685e-53
BANY.1.2.g00370	[INTERPRO, BLASTED]	protein takeout-like	protein takeout-like [Bicyclus anynana]	7928	10	1.71e-55	97.58	NA	NA	NA	NA	NA	IPR038606 (G3DSA:3.15.10.GENE3D); IPR010562 (PFAM); PTHR11008 (PANTHER); PTHR11008:SF14 (PANTHER)	no GO terms	no GO terms	Adult	703.725	10.5474	0.691399	4.16847e-55	2.12269e-53
BANY.1.2.g11312	[INTERPRO, BLASTED, MAPPED, ANNOTATED]	isocitrate dehydrogenase [NAD] subunit beta, mitochondrial isoform X2	isocitrate dehydrogenase [NAD] subunit beta, mitochondrial-like [Ostrinia furnacalis]	8740	10	1.1e-35	99.86	5	F:GO:0000287; F:GO:0004449; C:GO:0005739; P:GO:0006099; F:GO:0051287	F:magnesium ion binding; F:isocitrate dehydrogenase (NAD+) activity; C:mitochondrion; P:tricarboxylic acid cycle; F:NAD binding	EC:1.1.1.41	Isocitrate dehydrogenase (NAD(+))	TRANSMEMBRANE (PHOBIUS); CYTOPLASMIC_DOMAIN (PHOBIUS); NON_CYTOPLASMIC_DOMAIN (PHOBIUS); TRANSMEMBRANE (PHOBIUS); CYTOPLASMIC_DOMAIN (PHOBIUS); TRANSMEMBRANE (PHOBIUS); NON_CYTOPLASMIC_DOMAIN (PHOBIUS); TMhelix (TMHMM); TMhelix (TMHMM); TMhelix (TMHMM)	no GO terms	no GO terms	Adult	1384.69	2.05902	0.134369	5.97104e-55	3.0304e-53
BANY.1.2.g07543	[INTERPRO, BLASTED, MAPPED, ANNOTATED]	EF-hand domain-containing protein D2 homolog	EF-hand domain-containing protein D2 homolog [Bicyclus anynana]	2691	10	3.58e-31	94.4	1	F:GO:0005509	F:calcium ion binding	NA	NA	SIGNAL_PEPTIDE (PHOBIUS); SIGNAL_PEPTIDE_H_REGION (PHOBIUS); SIGNAL_PEPTIDE_C_REGION (PHOBIUS); SIGNAL_PEPTIDE_N_REGION (PHOBIUS); NON_CYTOPLASMIC_DOMAIN (PHOBIUS); SignalP-noTM (SIGNALP_EUK); SignalP-TM (SIGNALP_GRAM_POSITIVE)	no GO terms	no GO terms	Adult	638.97	2.65822	0.170973	1.16242e-54	5.87976e-53
BANY.1.2.g20395	[INTERPRO, BLASTED, MAPPED, ANNOTATED]	aminopeptidase N	aminopeptidase N [Bicyclus anynana]	17162	10	6.84e-134	84.78	5	F:GO:0004177; P:GO:0006508; F:GO:0008237; F:GO:0008270; C:GO:0016021	F:aminopeptidase activity; P:proteolysis; F:metallopeptidase activity; F:zinc ion binding; C:integral component of membrane	EC:3.4.11	Acting on peptide bonds (peptidases)	PF17900 (PFAM); IPR042097 (G3DSA:2.60.40.GENE3D); IPR033581 (PTHR11533:PANTHER); PTHR11533 (PANTHER); TRANSMEMBRANE (PHOBIUS); NON_CYTOPLASMIC_DOMAIN (PHOBIUS); CYTOPLASMIC_DOMAIN (PHOBIUS); IPR034016 (CDD); SSF63737 (SUPERFAMILY); TMhelix (TMHMM)	no GO terms	no GO terms	Adult	1013.1	2.20148	0.142359	1.49036e-54	7.51338e-53
BANY.1.2.g11432	[INTERPRO, BLASTED, MAPPED, ANNOTATED]	protein atonal-like	protein atonal-like [Bicyclus anynana]	477	10	2.31e-96	95.02	4	P:GO:0006355; P:GO:0042491; F:GO:0043565; F:GO:0046983	P:regulation of transcription, DNA-templated; P:inner ear auditory receptor cell differentiation; F:sequence-specific DNA binding; F:protein dimerization activity	NA	NA	IPR011598 (SMART); IPR036638 (G3DSA:4.10.280.GENE3D); IPR011598 (PFAM); mobidb-lite (MOBIDB_LITE); mobidb-lite (MOBIDB_LITE); mobidb-lite (MOBIDB_LITE); PTHR19290:SF97 (PANTHER); PTHR19290 (PANTHER); IPR011598 (PROSITE_PROFILES); IPR011598 (CDD); IPR036638 (SUPERFAMILY)	F:GO:0046983	F:protein dimerization activity	Larva	204.599	-6.67691	0.431637	1.50883e-54	7.58125e-53
BANY.1.2.g12473	[INTERPRO, BLASTED, MAPPED, ANNOTATED]	immunoglobulin superfamily containing leucine-rich repeat protein-like	uncharacterized protein LOC112048665 [Bicyclus anynana]	10645	10	0	91.99	2	F:GO:0005515; C:GO:0016021	F:protein binding; C:integral component of membrane	NA	NA	IPR003598 (SMART); IPR003591 (SMART); IPR003599 (SMART); IPR000483 (SMART); IPR001611 (PFAM); IPR032675 (G3DSA:3.80.10.GENE3D); IPR013783 (G3DSA:2.60.40.GENE3D); IPR032675 (G3DSA:3.80.10.GENE3D); IPR013098 (PFAM); PTHR24366 (PANTHER); PTHR24366:SF87 (PANTHER); SIGNAL_PEPTIDE_H_REGION (PHOBIUS); NON_CYTOPLASMIC_DOMAIN (PHOBIUS); SIGNAL_PEPTIDE_N_REGION (PHOBIUS); CYTOPLASMIC_DOMAIN (PHOBIUS); SIGN…	F:GO:0005515	F:protein binding	Adult	413.783	3.36496	0.21614	1.68101e-54	8.4184e-53
BANY.1.2.g02972	[INTERPRO, BLASTED, MAPPED, ANNOTATED]	UDP-glucose 4-epimerase-like	UDP-glucose 4-epimerase-like [Bicyclus anynana]	6617	10	7.02e-41	97.3	2	F:GO:0003978; P:GO:0006012	F:UDP-glucose 4-epimerase activity; P:galactose metabolic process	EC:5.1.3.2	UDP-glucose 4-epimerase	mobidb-lite (MOBIDB_LITE)	no GO terms	no GO terms	Larva	1963.16	-4.07137	0.273576	1.84145e-54	9.19147e-53
BANY.1.2.g11995	[INTERPRO, BLASTED, MAPPED]	unclassified opsin	rhodopsin-like [Bicyclus anynana]	3117	10	4.8e-40	76.85	2	C:GO:0016020; C:GO:0016021	C:membrane; C:integral component of membrane	NA	NA	G3DSA:1.20.1070.10 (GENE3D); SIGNAL_PEPTIDE (PHOBIUS); SIGNAL_PEPTIDE_C_REGION (PHOBIUS); CYTOPLASMIC_DOMAIN (PHOBIUS); NON_CYTOPLASMIC_DOMAIN (PHOBIUS); SIGNAL_PEPTIDE_N_REGION (PHOBIUS); SIGNAL_PEPTIDE_H_REGION (PHOBIUS); TRANSMEMBRANE (PHOBIUS); cd14969 (CDD); SignalP-TM (SIGNALP_EUK); TMhelix (TMHMM); TMhelix (TMHMM)	no GO terms	no GO terms	Adult	2732.41	14.7113	1.32477	2.38968e-54	1.18887e-52
BANY.1.2.g09447	[INTERPRO, BLASTED, MAPPED, ANNOTATED]	glucose dehydrogenase [FAD, quinone]-like	glucose dehydrogenase [FAD, quinone]-like isoform X1 [Bicyclus anynana]	12442	10	7.09e-173	91.82	3	F:GO:0016614; F:GO:0050660; P:GO:0055114	F:oxidoreductase activity, acting on CH-OH group of donors; F:flavin adenine dinucleotide binding; P:oxidation-reduction process	NA	NA	IPR000172 (PFAM); IPR036188 (G3DSA:3.50.50.GENE3D); PTHR11552:SF216 (PANTHER); PTHR11552 (PANTHER); IPR000172 (PROSITE_PATTERNS); SIGNAL_PEPTIDE_H_REGION (PHOBIUS); SIGNAL_PEPTIDE_C_REGION (PHOBIUS); SIGNAL_PEPTIDE_N_REGION (PHOBIUS); SIGNAL_PEPTIDE (PHOBIUS); NON_CYTOPLASMIC_DOMAIN (PHOBIUS); SignalP-noTM (SIGNALP_EUK); IPR036188 (SUPERFAMILY)	F:GO:0016614; F:GO:0050660; P:GO:0055114	F:oxidoreductase activity, acting on CH-OH group of donors; F:flavin adenine dinucleotide binding; P:oxidation-reduction process	Adult	497.05	7.94855	0.514927	3.49396e-54	1.73254e-52
BANY.1.2.g18220	[INTERPRO, BLASTED]	mucin-5AC isoform X1	uncharacterized protein LOC112052591 [Bicyclus anynana]	5588	10	0	65.47	NA	NA	NA	NA	NA	mobidb-lite (MOBIDB_LITE); mobidb-lite (MOBIDB_LITE)	no GO terms	no GO terms	Larva	1761.82	-5.61866	0.395559	4.11178e-54	2.03224e-52
BANY.1.2.g23211	[INTERPRO, BLASTED]	stress response protein NST1	stress response protein NST1 [Bicyclus anynana]	4955	10	0	82.01	NA	NA	NA	NA	NA	Coil (COILS); mobidb-lite (MOBIDB_LITE); mobidb-lite (MOBIDB_LITE); mobidb-lite (MOBIDB_LITE); mobidb-lite (MOBIDB_LITE); mobidb-lite (MOBIDB_LITE); mobidb-lite (MOBIDB_LITE); mobidb-lite (MOBIDB_LITE); mobidb-lite (MOBIDB_LITE); mobidb-lite (MOBIDB_LITE); mobidb-lite (MOBIDB_LITE); mobidb-lite (MOBIDB_LITE); mobidb-lite (MOBIDB_LITE); IPR038875 (PANTHER)	no GO terms	no GO terms	Adult	4153.43	3.42836	0.236917	4.16187e-54	2.04364e-52
BANY.1.2.g00144	[INTERPRO, BLASTED, MAPPED, ANNOTATED]	endocuticle structural glycoprotein ABD-4-like	endocuticle structural glycoprotein ABD-4-like [Bicyclus anynana]	12318	10	3.31e-28	95.72	2	C:GO:0016021; F:GO:0042302	C:integral component of membrane; F:structural constituent of cuticle	NA	NA	CYTOPLASMIC_DOMAIN (PHOBIUS); TRANSMEMBRANE (PHOBIUS); TRANSMEMBRANE (PHOBIUS); NON_CYTOPLASMIC_DOMAIN (PHOBIUS); TRANSMEMBRANE (PHOBIUS); CYTOPLASMIC_DOMAIN (PHOBIUS); NON_CYTOPLASMIC_DOMAIN (PHOBIUS); TMhelix (TMHMM); TMhelix (TMHMM)	no GO terms	no GO terms	Adult	2094.71	17.0379	3.53171	4.15312e-54	2.04364e-52
BANY.1.2.g04166	[INTERPRO, BLASTED, MAPPED, ANNOTATED]	protein anon-37Cs-like isoform X1	spermine oxidase-like [Bicyclus anynana]	7119	10	1.22e-66	79.17	2	F:GO:0016491; P:GO:0055114	F:oxidoreductase activity; P:oxidation-reduction process	NA	NA	TRANSMEMBRANE (PHOBIUS); NON_CYTOPLASMIC_DOMAIN (PHOBIUS); CYTOPLASMIC_DOMAIN (PHOBIUS)	no GO terms	no GO terms	Adult	389.689	5.94205	0.378699	4.68953e-54	2.29529e-52
BANY.1.2.g02501	[INTERPRO, BLASTED, MAPPED, ANNOTATED]	organic cation transporter protein-like	organic cation transporter protein-like [Bicyclus anynana]	5496	10	6.53e-83	91.43	3	C:GO:0016021; F:GO:0022857; P:GO:0055085	C:integral component of membrane; F:transmembrane transporter activity; P:transmembrane transport	NA	NA	mobidb-lite (MOBIDB_LITE); mobidb-lite (MOBIDB_LITE); mobidb-lite (MOBIDB_LITE); mobidb-lite (MOBIDB_LITE); mobidb-lite (MOBIDB_LITE)	no GO terms	no GO terms	Larva	632.954	-7.61241	0.493772	6.64812e-54	3.24342e-52
BANY.1.2.g03086	[INTERPRO, BLASTED, MAPPED, ANNOTATED]	reverse transcriptase	uncharacterized protein LOC112044210 [Bicyclus anynana]	13670	10	2.59e-38	72.58	2	F:GO:0003824; P:GO:0090304	F:catalytic activity; P:nucleic acid metabolic process	NA	NA	NON_CYTOPLASMIC_DOMAIN (PHOBIUS); SIGNAL_PEPTIDE (PHOBIUS); SIGNAL_PEPTIDE_N_REGION (PHOBIUS); SIGNAL_PEPTIDE_C_REGION (PHOBIUS); SIGNAL_PEPTIDE_H_REGION (PHOBIUS)	no GO terms	no GO terms	Larva	207.771	-5.01428	0.334331	1.26852e-53	6.16883e-52
BANY.1.2.g10706	[INTERPRO, BLASTED]	reverse transcriptase family protein	hypothetical protein FEC35_18820 [Acinetobacter baumannii]	19856	10	1.23e-39	80.04	NA	NA	NA	NA	NA	Coil (COILS)	no GO terms	no GO terms	Adult	691.974	9.70136	0.619289	1.4096e-53	6.83295e-52
BANY.1.2.g21161	[INTERPRO, BLASTED, MAPPED, ANNOTATED]	probable WRKY transcription factor protein 1	probable WRKY transcription factor protein 1 [Bicyclus anynana]	3481	10	0	79.29	1	F:GO:0042302	F:structural constituent of cuticle	NA	NA	IPR000618 (PFAM); mobidb-lite (MOBIDB_LITE); mobidb-lite (MOBIDB_LITE); mobidb-lite (MOBIDB_LITE); mobidb-lite (MOBIDB_LITE); IPR031311 (PROSITE_PATTERNS); SIGNAL_PEPTIDE (PHOBIUS); SIGNAL_PEPTIDE_C_REGION (PHOBIUS); SIGNAL_PEPTIDE_N_REGION (PHOBIUS); NON_CYTOPLASMIC_DOMAIN (PHOBIUS); SIGNAL_PEPTIDE_H_REGION (PHOBIUS); IPR000618 (PROSITE_PROFILES); SignalP-noTM (SIGNALP_EUK)	F:GO:0042302	F:structural constituent of cuticle	Adult	999.603	10.8043	0.724207	2.03328e-53	9.82473e-52
BANY.1.2.g21301	[INTERPRO, BLASTED]	glutathione S-transferase 2-like	glutathione S-transferase 2-like isoform X1 [Bicyclus anynana]	13323	10	2.74e-27	84.7	NA	NA	NA	NA	NA	no IPS match	no IPS match	no IPS match	Adult	1766.95	5.36503	0.368801	2.05772e-53	9.91113e-52
BANY.1.2.g05278	[INTERPRO, BLASTED]	inactivation no afterpotential D	inactivation-no-after-potential D protein isoform X2 [Bicyclus anynana]	12163	10	1.01e-21	85.15	NA	NA	NA	NA	NA	no IPS match	no IPS match	no IPS match	Adult	698.365	3.05211	0.204867	2.60476e-53	1.25062e-51
BANY.1.2.g23687	[INTERPRO, BLASTED, MAPPED, ANNOTATED]	26S proteasome non-ATPase regulatory subunit 14	26S proteasome non-ATPase regulatory subunit 14 [Bicyclus anynana]	2204	10	8.8e-138	98.83	4	C:GO:0000502; F:GO:0008237; F:GO:0061578; P:GO:0070536	C:proteasome complex; F:metallopeptidase activity; F:Lys63-specific deubiquitinase activity; P:protein K63-linked deubiquitination	NA	NA	G3DSA:3.40.140.10 (GENE3D); IPR024969 (PFAM); PTHR10410 (PANTHER); IPR035299 (PTHR10410:PANTHER)	F:GO:0008237; F:GO:0061578	F:metallopeptidase activity; F:Lys63-specific deubiquitinase activity	Larva	13913.2	-3.91203	0.26239	3.78015e-53	1.80921e-51
BANY.1.2.g14367	[INTERPRO, BLASTED, MAPPED, ANNOTATED]	general odorant-binding protein 84a isoform X1	general odorant-binding protein 84a isoform X1 [Bicyclus anynana]	2574	10	7.31e-36	80.58	1	F:GO:0005549	F:odorant binding	NA	NA	no IPS match	no IPS match	no IPS match	Adult	1763.06	16.8328	3.54023	4.38419e-53	2.09169e-51
BANY.1.2.g00943	[INTERPRO, BLASTED, MAPPED, ANNOTATED]	calcyphosin-like protein isoform X3	calcyphosin-like protein isoform X3 [Bicyclus anynana]	12729	10	6.22e-22	93.97	1	F:GO:0005509	F:calcium ion binding	NA	NA	no IPS match	no IPS match	no IPS match	Adult	1669.22	3.33563	0.216374	4.43343e-53	2.10853e-51
BANY.1.2.g07343	[INTERPRO, BLASTED, MAPPED, ANNOTATED]	thrombospondin type-1 domain-containing protein 4-like	thrombospondin type-1 domain-containing protein 4-like [Bicyclus anynana]	12361	10	1.43e-90	83.69	2	P:GO:0006508; F:GO:0008233	P:proteolysis; F:peptidase activity	NA	NA	IPR036383 (G3DSA:2.20.100.GENE3D); mobidb-lite (MOBIDB_LITE); mobidb-lite (MOBIDB_LITE); mobidb-lite (MOBIDB_LITE); PTHR13723 (PANTHER); PTHR13723:SF247 (PANTHER); IPR000884 (PROSITE_PROFILES); IPR036383 (SUPERFAMILY)	no GO terms	no GO terms	Adult	920.147	4.45067	0.294172	4.94831e-53	2.34603e-51
BANY.1.2.g16598	[INTERPRO, BLASTED, MAPPED, ANNOTATED]	rRNA methyltransferase 2, mitochondrial	rRNA methyltransferase 2, mitochondrial [Bicyclus anynana]	1593	10	2.22e-84	95.79	3	P:GO:0001510; F:GO:0008168; P:GO:0051301	P:RNA methylation; F:methyltransferase activity; P:cell division	NA	NA	G3DSA:3.40.50.150 (GENE3D); IPR002877 (PFAM); PTHR10920:SF18 (PANTHER); PTHR10920 (PANTHER); IPR029063 (SUPERFAMILY)	F:GO:0008168; P:GO:0032259	F:methyltransferase activity; P:methylation	Larva	733.072	-2.37878	0.155192	6.0505e-53	2.85962e-51
BANY.1.2.g02460	[INTERPRO, BLASTED]	Protein Nav2	uncharacterized protein LOC112057692 [Bicyclus anynana]	2595	10	4.98e-57	72.23	NA	NA	NA	NA	NA	mobidb-lite (MOBIDB_LITE); mobidb-lite (MOBIDB_LITE)	no GO terms	no GO terms	Larva	307.449	-5.39654	0.365978	7.00238e-53	3.29919e-51
BANY.1.2.g08717	[INTERPRO, BLASTED, MAPPED, ANNOTATED]	monocarboxylate transporter 13 isoform X1	monocarboxylate transporter 13 isoform X1 [Bicyclus anynana]	1221	10	0	91.5	2	C:GO:0005887; P:GO:0055085	C:integral component of plasma membrane; P:transmembrane transport	NA	NA	IPR011701 (PFAM); G3DSA:1.20.1250.20 (GENE3D); mobidb-lite (MOBIDB_LITE); mobidb-lite (MOBIDB_LITE); PTHR11360 (PANTHER); PTHR11360:SF260 (PANTHER); TRANSMEMBRANE (PHOBIUS); NON_CYTOPLASMIC_DOMAIN (PHOBIUS); NON_CYTOPLASMIC_DOMAIN (PHOBIUS); TRANSMEMBRANE (PHOBIUS); NON_CYTOPLASMIC_DOMAIN (PHOBIUS); CYTOPLASMIC_DOMAIN (PHOBIUS); TRANSMEMBRANE (PHOBIUS); TRANSMEMBRANE (PHOBIUS); CYTOPLASMIC_DOMAIN…	C:GO:0005887; P:GO:0055085	C:integral component of plasma membrane; P:transmembrane transport	Larva	305.971	-3.11033	0.20241	7.73463e-53	3.63288e-51
BANY.1.2.g26549	[INTERPRO, BLASTED]	glycogenin-1-like isoform X4	glycogenin-1-like isoform X5 [Bicyclus anynana]	518	6	1.25e-13	100	NA	NA	NA	NA	NA	no IPS match	no IPS match	no IPS match	Adult	2232.39	4.52531	0.322144	8.31015e-53	3.89111e-51
BANY.1.2.g21078	[INTERPRO, BLASTED, MAPPED, ANNOTATED]	Gamma-aminobutyric acid receptor subunit beta-like	uncharacterized protein LOC112049833 [Bicyclus anynana]	13148	10	3.5e-32	79.08	4	F:GO:0004888; F:GO:0005230; C:GO:0016021; P:GO:0034220	F:transmembrane signaling receptor activity; F:extracellular ligand-gated ion channel activity; C:integral component of membrane; P:ion transmembrane transport	NA	NA	TRANSMEMBRANE (PHOBIUS); NON_CYTOPLASMIC_DOMAIN (PHOBIUS); CYTOPLASMIC_DOMAIN (PHOBIUS); TRANSMEMBRANE (PHOBIUS); CYTOPLASMIC_DOMAIN (PHOBIUS); TMhelix (TMHMM)	no GO terms	no GO terms	Adult	242.537	5.95782	0.420424	8.67294e-53	4.04844e-51
BANY.1.2.g12521	[INTERPRO, BLASTED, MAPPED, ANNOTATED]	homeobox protein Mohawk	iroquois-class homeodomain protein irx-5 [Bicyclus anynana]	2429	10	3.24e-114	80.18	3	F:GO:0003677; C:GO:0005634; P:GO:0006355	F:DNA binding; C:nucleus; P:regulation of transcription, DNA-templated	NA	NA	mobidb-lite (MOBIDB_LITE); mobidb-lite (MOBIDB_LITE); PTHR11211:SF3 (PANTHER); PTHR11211 (PANTHER)	no GO terms	no GO terms	Larva	558.372	-5.23621	0.342558	8.93737e-53	4.15904e-51
BANY.1.2.g24086	[INTERPRO, BLASTED, MAPPED, ANNOTATED]	transcriptional regulator ovo-like isoform X1	transcriptional regulator ovo-like isoform X1 [Bicyclus anynana]	2197	10	3.52e-140	94.57	1	F:GO:0003676	F:nucleic acid binding	NA	NA	mobidb-lite (MOBIDB_LITE)	no GO terms	no GO terms	Larva	1544.74	-4.56951	0.323354	3.00741e-52	1.39522e-50
BANY.1.2.g09322	[INTERPRO, BLASTED, MAPPED, ANNOTATED]	inositol monophosphatase 1	inositol monophosphatase 1 [Bicyclus anynana]	822	10	0	89.05	7	P:GO:0006021; F:GO:0008934; P:GO:0046854; P:GO:0046855; F:GO:0046872; F:GO:0052832; F:GO:0052833	P:inositol biosynthetic process; F:inositol monophosphate 1-phosphatase activity; P:phosphatidylinositol phosphorylation; P:inositol phosphate dephosphorylation; F:metal ion binding; F:inositol monophosphate 3-phosphatase activity; F:inositol monophosphate 4-phosphatase activity	EC:3.1.3.25	Inositol-phosphate phosphatase	IPR000760 (PRINTS); IPR020552 (PRINTS); G3DSA:3.40.190.80 (GENE3D); G3DSA:3.30.540.10 (GENE3D); IPR000760 (PFAM); PTHR20854:SF4 (PANTHER); PTHR20854 (PANTHER); IPR020583 (PROSITE_PATTERNS); IPR020550 (PROSITE_PATTERNS); IPR033942 (CDD); SSF56655 (SUPERFAMILY)	F:GO:0008934; P:GO:0046854; P:GO:0046855	F:inositol monophosphate 1-phosphatase activity; P:phosphatidylinositol phosphorylation; P:inositol phosphate dephosphorylation	Adult	703.318	2.33421	0.155583	4.42135e-52	2.04491e-50
BANY.1.2.g17575	[INTERPRO, BLASTED]	ubiquitin-like protein 7	ubiquitin-like protein 7 [Bicyclus anynana]	5737	10	5.95e-37	86.95	NA	NA	NA	NA	NA	no IPS match	no IPS match	no IPS match	Larva	2814.35	-3.43215	0.226398	4.44654e-52	2.05029e-50
BANY.1.2.g13709	[INTERPRO, BLASTED, MAPPED, ANNOTATED]	reverse transcriptase	uncharacterized protein LOC112044210 [Bicyclus anynana]	13172	10	8.12e-34	79.43	4	F:GO:0003964; F:GO:0004519; P:GO:0006278; P:GO:0090305	F:RNA-directed DNA polymerase activity; F:endonuclease activity; P:RNA-dependent DNA biosynthetic process; P:nucleic acid phosphodiester bond hydrolysis	EC:2.7.7.49	RNA-directed DNA polymerase	PTHR47027:SF5 (PANTHER); PTHR47027 (PANTHER); NON_CYTOPLASMIC_DOMAIN (PHOBIUS); CYTOPLASMIC_DOMAIN (PHOBIUS); TRANSMEMBRANE (PHOBIUS); TMhelix (TMHMM)	no GO terms	no GO terms	Larva	1499.09	-3.59879	0.241191	5.28635e-52	2.43011e-50
BANY.1.2.g01401	[INTERPRO, BLASTED, MAPPED, ANNOTATED]	RNA-binding protein squid isoform X1	Squid [Operophtera brumata]	2813	10	1.69e-50	99.69	1	F:GO:0003729	F:mRNA binding	NA	NA	mobidb-lite (MOBIDB_LITE); mobidb-lite (MOBIDB_LITE)	no GO terms	no GO terms	Larva	11675.1	-2.2545	0.152131	5.65955e-52	2.59379e-50
BANY.1.2.g18382	[INTERPRO, BLASTED]	reverse transcriptase family protein	hypothetical protein FEC35_18820 [Acinetobacter baumannii]	3637	10	7.14e-49	77.14	NA	NA	NA	NA	NA	no IPS match	no IPS match	no IPS match	Adult	1251.06	5.59226	0.390892	9.00766e-52	4.11576e-50
BANY.1.2.g11430	[INTERPRO, BLASTED, MAPPED, ANNOTATED]	synaptic vesicle glycoprotein 2A-like	synaptic vesicle glycoprotein 2A-like [Bicyclus anynana]	14958	10	4.06e-48	85.23	2	C:GO:0005887; P:GO:0055085	C:integral component of plasma membrane; P:transmembrane transport	NA	NA	G3DSA:1.20.1250.20 (GENE3D); PTHR23511 (PANTHER); TRANSMEMBRANE (PHOBIUS); CYTOPLASMIC_DOMAIN (PHOBIUS); CYTOPLASMIC_DOMAIN (PHOBIUS); NON_CYTOPLASMIC_DOMAIN (PHOBIUS); NON_CYTOPLASMIC_DOMAIN (PHOBIUS); TRANSMEMBRANE (PHOBIUS); TRANSMEMBRANE (PHOBIUS); cd17438 (CDD); IPR036259 (SUPERFAMILY); TMhelix (TMHMM); TMhelix (TMHMM); TMhelix (TMHMM)	no GO terms	no GO terms	Larva	1051.7	-3.84188	0.250117	9.80687e-52	4.46744e-50
BANY.1.2.g01025	[INTERPRO, BLASTED, MAPPED, ANNOTATED]	gamma-soluble NSF attachment protein	gamma-soluble NSF attachment protein [Bicyclus anynana]	6839	10	3.95e-44	89.95	2	C:GO:0005623; P:GO:0006886	C:obsolete cell; P:intracellular protein transport	NA	NA	SIGNAL_PEPTIDE_H_REGION (PHOBIUS); SIGNAL_PEPTIDE (PHOBIUS); NON_CYTOPLASMIC_DOMAIN (PHOBIUS); SIGNAL_PEPTIDE_C_REGION (PHOBIUS); SIGNAL_PEPTIDE_N_REGION (PHOBIUS)	no GO terms	no GO terms	Adult	331.14	2.34229	0.15441	9.86761e-52	4.48161e-50
BANY.1.2.g06843	[INTERPRO, BLASTED, MAPPED, ANNOTATED]	resistance to inhibitors of cholinesterase protein 3 isoform X5	resistance to inhibitors of cholinesterase protein 3 isoform X5 [Bicyclus anynana]	36259	10	2.45e-111	88.85	1	C:GO:0016021	C:integral component of membrane	NA	NA	Coil (COILS); Coil (COILS); Coil (COILS); mobidb-lite (MOBIDB_LITE); mobidb-lite (MOBIDB_LITE); mobidb-lite (MOBIDB_LITE); mobidb-lite (MOBIDB_LITE); mobidb-lite (MOBIDB_LITE)	no GO terms	no GO terms	Adult	1129.05	2.37946	0.158447	1.03186e-51	4.67239e-50
BANY.1.2.g20507	[INTERPRO, BLASTED, MAPPED]	titin isoform X4	uncharacterized protein LOC112054088 [Bicyclus anynana]	6640	10	0	61.8	1	F:GO:0046872	F:metal ion binding	NA	NA	Coil (COILS); Coil (COILS); IPR002893 (PFAM); G3DSA:3.30.60.180 (GENE3D); mobidb-lite (MOBIDB_LITE); mobidb-lite (MOBIDB_LITE); mobidb-lite (MOBIDB_LITE); mobidb-lite (MOBIDB_LITE); mobidb-lite (MOBIDB_LITE); mobidb-lite (MOBIDB_LITE); mobidb-lite (MOBIDB_LITE); mobidb-lite (MOBIDB_LITE); mobidb-lite (MOBIDB_LITE); mobidb-lite (MOBIDB_LITE); mobidb-lite (MOBIDB_LITE); mobidb-lite (MOBIDB_LITE); m…	no GO terms	no GO terms	Adult	2213.19	4.90641	0.34191	1.04879e-51	4.7349e-50
BANY.1.2.g07473	[INTERPRO, BLASTED, MAPPED, ANNOTATED]	enhancer of split malpha protein-like	enhancer of split malpha protein-like [Bicyclus anynana]	591	10	1.4e-132	90.77	2	P:GO:0007219; P:GO:0007423	P:Notch signaling pathway; P:sensory organ development	NA	NA	IPR029686 (PFAM); IPR029686 (PANTHER)	P:GO:0007219; P:GO:0007423	P:Notch signaling pathway; P:sensory organ development	Larva	488.438	-8.45939	0.586424	1.07997e-51	4.86116e-50
BANY.1.2.g11743	[INTERPRO, BLASTED]	TBC1 domain family member 16 isoform X1	TBC1 domain family member 16 isoform X1 [Bicyclus anynana]	8311	10	8.75e-174	92.62	NA	NA	NA	NA	NA	mobidb-lite (MOBIDB_LITE); mobidb-lite (MOBIDB_LITE); mobidb-lite (MOBIDB_LITE)	no GO terms	no GO terms	Adult	479.233	3.04059	0.211005	1.18084e-51	5.2994e-50
BANY.1.2.g12352	[INTERPRO, NO-BLAST]	---NA---	---NA---	2206	NA	NA	NA	NA	NA	NA	NA	NA	CYTOPLASMIC_DOMAIN (PHOBIUS); TRANSMEMBRANE (PHOBIUS); NON_CYTOPLASMIC_DOMAIN (PHOBIUS); TMhelix (TMHMM)	no GO terms	no GO terms	Larva	3301.17	-2.65936	0.177747	1.40713e-51	6.29629e-50
BANY.1.2.g15646	[INTERPRO, BLASTED]	voltage-dependent L-type calcium channel subunit beta-2 isoform X12	voltage-dependent L-type calcium channel subunit beta-2 isoform X12 [Bicyclus anynana]	14703	10	1.04e-29	98.08	NA	NA	NA	NA	NA	G3DSA:3.40.50.300 (GENE3D); PTHR11824:SF5 (PANTHER); PTHR11824 (PANTHER); TRANSMEMBRANE (PHOBIUS); TRANSMEMBRANE (PHOBIUS); NON_CYTOPLASMIC_DOMAIN (PHOBIUS); CYTOPLASMIC_DOMAIN (PHOBIUS); CYTOPLASMIC_DOMAIN (PHOBIUS); TMhelix (TMHMM)	no GO terms	no GO terms	Adult	696.467	2.94592	0.204219	1.41693e-51	6.32145e-50
BANY.1.2.g07455	[INTERPRO, BLASTED, MAPPED, ANNOTATED]	GA19898	centrosomal protein of 162 kDa [Bicyclus anynana]	25909	10	4.75e-59	96.03	6	P:GO:0000398; F:GO:0003964; F:GO:0004519; C:GO:0005634; P:GO:0006278; P:GO:0090305	P:mRNA splicing, via spliceosome; F:RNA-directed DNA polymerase activity; F:endonuclease activity; C:nucleus; P:RNA-dependent DNA biosynthetic process; P:nucleic acid phosphodiester bond hydrolysis	EC:2.7.7.49	RNA-directed DNA polymerase	no IPS match	no IPS match	no IPS match	Larva	21657.6	-5.23488	0.385969	1.73952e-51	7.73781e-50
BANY.1.2.g12965	[INTERPRO, BLASTED, MAPPED, ANNOTATED]	androgen-dependent TFPI-regulating protein-like	androgen-dependent TFPI-regulating protein-like [Bicyclus anynana]	17729	10	2.97e-37	75.57	1	C:GO:0016020	C:membrane	NA	NA	no IPS match	no IPS match	no IPS match	Adult	196.912	5.63812	0.392863	2.1765e-51	9.65319e-50
BANY.1.2.g02465	[INTERPRO, BLASTED, MAPPED, ANNOTATED]	proclotting enzyme-like	proclotting enzyme-like [Bicyclus anynana]	6694	10	2.26e-154	79.82	2	F:GO:0004252; P:GO:0006508	F:serine-type endopeptidase activity; P:proteolysis	EC:3.4.21	Acting on peptide bonds (peptidases)	IPR022700 (SMART); mobidb-lite (MOBIDB_LITE)	no GO terms	no GO terms	Larva	465.216	-4.85576	0.328536	2.21411e-51	9.79128e-50
BANY.1.2.g19082	[INTERPRO, BLASTED]	uncharacterized protein LOC112053155	uncharacterized protein LOC112053155 [Bicyclus anynana]	21089	10	0	71.41	NA	NA	NA	NA	NA	mobidb-lite (MOBIDB_LITE); mobidb-lite (MOBIDB_LITE); mobidb-lite (MOBIDB_LITE); mobidb-lite (MOBIDB_LITE); mobidb-lite (MOBIDB_LITE); mobidb-lite (MOBIDB_LITE); mobidb-lite (MOBIDB_LITE); mobidb-lite (MOBIDB_LITE)	no GO terms	no GO terms	Adult	1422.71	2.77283	0.185351	2.45424e-51	1.08215e-49
BANY.1.2.g18835	[INTERPRO, BLASTED, MAPPED, ANNOTATED]	coactosin-like protein isoform X2	uncharacterized protein LOC112053019 [Bicyclus anynana]	12691	10	2.1e-36	95.08	1	F:GO:0003779	F:actin binding	NA	NA	no IPS match	no IPS match	no IPS match	Larva	1123.41	-5.25999	0.356128	2.87845e-51	1.26551e-49
BANY.1.2.g20241	[INTERPRO, BLASTED]	uncharacterized protein LOC112053893	uncharacterized protein LOC112053893 [Bicyclus anynana]	2936	10	0	69.02	NA	NA	NA	NA	NA	IPR015897 (SMART); IPR004119 (PFAM); G3DSA:3.90.1200.10 (GENE3D); PTHR11012 (PANTHER); PTHR11012:SF48 (PANTHER); NON_CYTOPLASMIC_DOMAIN (PHOBIUS); TRANSMEMBRANE (PHOBIUS); CYTOPLASMIC_DOMAIN (PHOBIUS); IPR011009 (SUPERFAMILY); TMhelix (TMHMM)	no GO terms	no GO terms	Adult	636.584	10.3473	0.679961	3.0415e-51	1.33332e-49
BANY.1.2.g00080	[INTERPRO, BLASTED, MAPPED, ANNOTATED]	carboxypeptidase E-like	carboxypeptidase E-like [Bicyclus anynana]	8576	10	7.84e-47	93.09	4	F:GO:0004181; F:GO:0004185; P:GO:0006508; F:GO:0008270	F:metallocarboxypeptidase activity; F:serine-type carboxypeptidase activity; P:proteolysis; F:zinc ion binding	EC:3.4.21; EC:3.4.17; EC:3.4.16	Acting on peptide bonds (peptidases); Acting on peptide bonds (peptidases); Acting on peptide bonds (peptidases)	G3DSA:3.40.630.10 (GENE3D); PTHR11532 (PANTHER); IPR015567 (PTHR11532:PANTHER); cd03858 (CDD); SSF53187 (SUPERFAMILY); TMhelix (TMHMM)	F:GO:0004181; F:GO:0004185; P:GO:0006508; F:GO:0008270	F:metallocarboxypeptidase activity; F:serine-type carboxypeptidase activity; P:proteolysis; F:zinc ion binding	Adult	690.843	2.82601	0.194065	3.31934e-51	1.45092e-49
BANY.1.2.g02355	[INTERPRO, BLASTED]	uncharacterized protein LOC112057143 isoform X4	uncharacterized protein LOC112057143 isoform X4 [Bicyclus anynana]	6724	4	1.72e-36	98.67	NA	NA	NA	NA	NA	CYTOPLASMIC_DOMAIN (PHOBIUS); TRANSMEMBRANE (PHOBIUS); NON_CYTOPLASMIC_DOMAIN (PHOBIUS); TMhelix (TMHMM)	no GO terms	no GO terms	Adult	358.835	9.02309	0.596871	3.58337e-51	1.56181e-49
BANY.1.2.g08292	[INTERPRO, BLASTED]	glucose transporter type 1 isoform X1	PREDICTED: uncharacterized protein LOC106713896, partial [Papilio machaon]	23418	10	3.13e-42	75.02	NA	NA	NA	NA	NA	SIGNAL_PEPTIDE_C_REGION (PHOBIUS); SIGNAL_PEPTIDE (PHOBIUS); SIGNAL_PEPTIDE_H_REGION (PHOBIUS); SIGNAL_PEPTIDE_N_REGION (PHOBIUS); NON_CYTOPLASMIC_DOMAIN (PHOBIUS); SignalP-noTM (SIGNALP_EUK); TMhelix (TMHMM); TMhelix (TMHMM)	no GO terms	no GO terms	Adult	634.197	2.53558	0.174947	4.53224e-51	1.9697e-49
BANY.1.2.g12970	[INTERPRO, BLASTED]	ankycorbin-like isoform X1	uncharacterized protein LOC112048976 isoform X1 [Bicyclus anynana]	6067	10	0	82.14	NA	NA	NA	NA	NA	Coil (COILS); mobidb-lite (MOBIDB_LITE); mobidb-lite (MOBIDB_LITE); mobidb-lite (MOBIDB_LITE); mobidb-lite (MOBIDB_LITE); mobidb-lite (MOBIDB_LITE); mobidb-lite (MOBIDB_LITE); mobidb-lite (MOBIDB_LITE); mobidb-lite (MOBIDB_LITE); mobidb-lite (MOBIDB_LITE); mobidb-lite (MOBIDB_LITE); mobidb-lite (MOBIDB_LITE)	no GO terms	no GO terms	Adult	2715.22	3.28068	0.216207	6.07067e-51	2.63074e-49
BANY.1.2.g03924	[INTERPRO, BLASTED, MAPPED, ANNOTATED]	cis, cis-muconate transporter protein	protein spinster homolog 1 [Bicyclus anynana]	14536	10	9.58e-49	97.58	2	C:GO:0005887; P:GO:0055085	C:integral component of plasma membrane; P:transmembrane transport	NA	NA	no IPS match	no IPS match	no IPS match	Adult	221.332	5.40835	0.363395	7.38754e-51	3.19226e-49
BANY.1.2.g23790	[INTERPRO, BLASTED, MAPPED, ANNOTATED]	eukaryotic translation initiation factor 3 subunit B	eukaryotic translation initiation factor 3 subunit B [Bicyclus anynana]	8780	10	6.43e-121	97.19	6	P:GO:0001732; F:GO:0003743; C:GO:0005852; C:GO:0016282; F:GO:0031369; C:GO:0033290	P:formation of cytoplasmic translation initiation complex; F:translation initiation factor activity; C:eukaryotic translation initiation factor 3 complex; C:eukaryotic 43S preinitiation complex; F:translation initiation factor binding; C:eukaryotic 48S preinitiation complex	NA	NA	CYTOPLASMIC_DOMAIN (PHOBIUS); NON_CYTOPLASMIC_DOMAIN (PHOBIUS); TRANSMEMBRANE (PHOBIUS); TMhelix (TMHMM)	no GO terms	no GO terms	Larva	5278.66	-1.90054	0.129839	8.06908e-51	3.47683e-49
BANY.1.2.g23141	[INTERPRO, BLASTED, MAPPED, ANNOTATED]	myrosinase 1-like	myrosinase 1-like [Bicyclus anynana]	13365	10	1.97e-122	92.91	2	F:GO:0004553; P:GO:0005975	F:hydrolase activity, hydrolyzing O-glycosyl compounds; P:carbohydrate metabolic process	NA	NA	IPR001360 (PFAM); G3DSA:3.20.20.80 (GENE3D); IPR001360 (PANTHER); PTHR10353:SF155 (PANTHER); IPR017853 (SUPERFAMILY)	F:GO:0004553; P:GO:0005975	F:hydrolase activity, hydrolyzing O-glycosyl compounds; P:carbohydrate metabolic process	Adult	405.112	3.44261	0.239196	1.09492e-50	4.70441e-49
BANY.1.2.g21063	[INTERPRO, BLASTED, MAPPED, ANNOTATED]	arginine kinase isoform X1	arginine kinase isoform X3 [Bicyclus anynana]	3734	10	0	98.97	4	F:GO:0004111; F:GO:0005524; P:GO:0016310; P:GO:0046314	F:creatine kinase activity; F:ATP binding; P:phosphorylation; P:phosphocreatine biosynthetic process	EC:2.7.3.2	Creatine kinase	IPR036802 (G3DSA:1.10.135.GENE3D); IPR022414 (PFAM); IPR022413 (PFAM); G3DSA:3.30.590.10 (GENE3D); IPR000749 (PANTHER); PTHR11547:SF37 (PANTHER); IPR022415 (PROSITE_PATTERNS); IPR022414 (PROSITE_PROFILES); IPR022413 (PROSITE_PROFILES); cd07932 (CDD); IPR036802 (SUPERFAMILY); IPR014746 (SUPERFAMILY)	F:GO:0003824; F:GO:0004111; F:GO:0016301; F:GO:0016772; P:GO:0046314	F:catalytic activity; F:creatine kinase activity; F:kinase activity; F:transferase activity, transferring phosphorus-containing groups; P:phosphocreatine biosynthetic process	Adult	17447.2	3.02326	0.209004	1.44762e-50	6.2022e-49
BANY.1.2.g14991	[INTERPRO, BLASTED, MAPPED, ANNOTATED]	reverse transcriptase	uncharacterized protein LOC112044210 [Bicyclus anynana]	28344	10	8.64e-41	87.21	6	F:GO:0003964; C:GO:0005615; P:GO:0006278; P:GO:0006811; F:GO:0046872; P:GO:0055072	F:RNA-directed DNA polymerase activity; C:extracellular space; P:RNA-dependent DNA biosynthetic process; P:ion transport; F:metal ion binding; P:iron ion homeostasis	EC:2.7.7.49	RNA-directed DNA polymerase	Coil (COILS); Coil (COILS); SIGNAL_PEPTIDE_N_REGION (PHOBIUS); NON_CYTOPLASMIC_DOMAIN (PHOBIUS); SIGNAL_PEPTIDE (PHOBIUS); SIGNAL_PEPTIDE_C_REGION (PHOBIUS); SIGNAL_PEPTIDE_H_REGION (PHOBIUS)	no GO terms	no GO terms	Adult	4412.53	4.64225	0.318519	1.87893e-50	8.0274e-49
BANY.1.2.g15860	[INTERPRO, BLASTED]	L-dopachrome tautomerase yellow-f-like	L-dopachrome tautomerase yellow-f-like [Bicyclus anynana]	11686	10	4.52e-28	81.29	NA	NA	NA	NA	NA	IPR011042 (G3DSA:2.120.10.GENE3D); IPR017996 (PFAM); PTHR10009:SF10 (PANTHER); IPR017996 (PANTHER); SIGNAL_PEPTIDE (PHOBIUS); SIGNAL_PEPTIDE_C_REGION (PHOBIUS); NON_CYTOPLASMIC_DOMAIN (PHOBIUS); SIGNAL_PEPTIDE_H_REGION (PHOBIUS); SIGNAL_PEPTIDE_N_REGION (PHOBIUS); SignalP-noTM (SIGNALP_EUK)	no GO terms	no GO terms	Larva	412.024	-4.30599	0.301637	1.93615e-50	8.24855e-49
BANY.1.2.g00308	[INTERPRO, BLASTED, MAPPED, ANNOTATED]	reverse transcriptase family protein	reverse transcriptase family protein, partial [Acinetobacter baumannii]	8162	10	1.19e-159	76.82	3	P:GO:0006351; F:GO:0016817; F:GO:0046872	P:transcription, DNA-templated; F:hydrolase activity, acting on acid anhydrides; F:metal ion binding	NA	NA	IPR000477 (PFAM); PTHR33332 (PANTHER); PTHR33332:SF6 (PANTHER); IPR000477 (PROSITE_PROFILES); cd01650 (CDD); SSF56672 (SUPERFAMILY)	no GO terms	no GO terms	Larva	483.539	-1.83627	0.124064	2.22722e-50	9.46195e-49
BANY.1.2.g12095	[INTERPRO, BLASTED, MAPPED, ANNOTATED]	probable G-protein coupled receptor 158	probable G-protein coupled receptor 158 [Bicyclus anynana]	21338	10	1.89e-104	86.26	3	F:GO:0004930; P:GO:0007186; C:GO:0016021	F:G protein-coupled receptor activity; P:G protein-coupled receptor signaling pathway; C:integral component of membrane	NA	NA	mobidb-lite (MOBIDB_LITE); mobidb-lite (MOBIDB_LITE); mobidb-lite (MOBIDB_LITE); mobidb-lite (MOBIDB_LITE); mobidb-lite (MOBIDB_LITE)	no GO terms	no GO terms	Adult	151.87	4.25839	0.296087	2.59962e-50	1.10131e-48
BANY.1.2.g18811	[INTERPRO, BLASTED, MAPPED]	proteasome subunit beta type-4	LOW QUALITY PROTEIN: proteasome subunit beta type-4-like [Bicyclus anynana]	3881	10	9.92e-45	63.35	6	C:GO:0000502; F:GO:0004175; F:GO:0004298; C:GO:0005634; C:GO:0005839; P:GO:0051603	C:proteasome complex; F:endopeptidase activity; F:threonine-type endopeptidase activity; C:nucleus; C:proteasome core complex; P:proteolysis involved in cellular protein catabolic process	NA	NA	TRANSMEMBRANE (PHOBIUS); TRANSMEMBRANE (PHOBIUS); NON_CYTOPLASMIC_DOMAIN (PHOBIUS); CYTOPLASMIC_DOMAIN (PHOBIUS); CYTOPLASMIC_DOMAIN (PHOBIUS); TMhelix (TMHMM)	no GO terms	no GO terms	Larva	6394.3	-3.65303	0.250495	2.81307e-50	1.1884e-48
BANY.1.2.g10845	[INTERPRO, BLASTED]	RUN domain-containing protein 1	RUN domain-containing protein 1 [Bicyclus anynana]	1764	10	0	91.69	NA	NA	NA	NA	NA	IPR004012 (SMART); G3DSA:1.20.58.900 (GENE3D); IPR004012 (PFAM); mobidb-lite (MOBIDB_LITE); mobidb-lite (MOBIDB_LITE); mobidb-lite (MOBIDB_LITE); PTHR22957:SF2 (PANTHER); PTHR22957 (PANTHER); IPR004012 (PROSITE_PROFILES); IPR037213 (SUPERFAMILY)	no GO terms	no GO terms	Adult	331.618	2.52322	0.174519	6.34236e-50	2.67192e-48
BANY.1.2.g10491	[INTERPRO, BLASTED]	uncharacterized protein LOC112047305	uncharacterized protein LOC112047305 [Bicyclus anynana]	897	10	3.31e-23	91.71	NA	NA	NA	NA	NA	no IPS match	no IPS match	no IPS match	Adult	500.321	4.40312	0.305867	6.65753e-50	2.7969e-48
BANY.1.2.g25741	[INTERPRO, BLASTED, MAPPED, ANNOTATED]	26S protease regulatory subunit 6B	26S proteasome regulatory subunit 6B-like isoform X1 [Diabrotica virgifera virgifera]	4327	10	3.11e-16	90.32	5	F:GO:0005524; C:GO:0005737; F:GO:0008233; F:GO:0036402; P:GO:1901800	F:ATP binding; C:cytoplasm; F:peptidase activity; F:proteasome-activating ATPase activity; P:positive regulation of proteasomal protein catabolic process	EC:3.6.1.3; EC:3.6.1.15	Adenosinetriphosphatase; Nucleoside-triphosphate phosphatase	CYTOPLASMIC_DOMAIN (PHOBIUS); CYTOPLASMIC_DOMAIN (PHOBIUS); TRANSMEMBRANE (PHOBIUS); CYTOPLASMIC_DOMAIN (PHOBIUS); TRANSMEMBRANE (PHOBIUS); NON_CYTOPLASMIC_DOMAIN (PHOBIUS); NON_CYTOPLASMIC_DOMAIN (PHOBIUS); TRANSMEMBRANE (PHOBIUS); TRANSMEMBRANE (PHOBIUS); TRANSMEMBRANE (PHOBIUS); TRANSMEMBRANE (PHOBIUS); NON_CYTOPLASMIC_DOMAIN (PHOBIUS); CYTOPLASMIC_DOMAIN (PHOBIUS); TMhelix (TMHMM); TMhelix (T…	no GO terms	no GO terms	Larva	1894.04	-3.49432	0.237557	8.19954e-50	3.43517e-48
BANY.1.2.g07073	[INTERPRO, BLASTED, MAPPED, ANNOTATED]	26S proteasome non-ATPase regulatory subunit 11	26S proteasome non-ATPase regulatory subunit 11 [Bicyclus anynana]	1263	10	0	99.14	2	C:GO:0000502; P:GO:0043248	C:proteasome complex; P:proteasome assembly	NA	NA	IPR000717 (SMART); SM00753 (SMART); IPR040773 (PFAM); IPR040780 (PFAM); IPR000717 (PFAM); G3DSA:1.25.40.570 (GENE3D); mobidb-lite (MOBIDB_LITE); mobidb-lite (MOBIDB_LITE); IPR035295 (PTHR10678:PANTHER); PTHR10678 (PANTHER); IPR000717 (PROSITE_PROFILES); IPR036390 (SUPERFAMILY)	P:GO:0043248	P:proteasome assembly	Larva	15067.5	-3.73599	0.256412	8.98068e-50	3.75204e-48
BANY.1.2.g22685	[INTERPRO, BLASTED, MAPPED, ANNOTATED]	reverse transcriptase	growth-blocking peptide, long form-like [Bicyclus anynana]	17276	10	6.03e-86	88.72	4	F:GO:0003964; F:GO:0004519; P:GO:0006278; P:GO:0090305	F:RNA-directed DNA polymerase activity; F:endonuclease activity; P:RNA-dependent DNA biosynthetic process; P:nucleic acid phosphodiester bond hydrolysis	EC:2.7.7.49	RNA-directed DNA polymerase	IPR003463 (PFAM); mobidb-lite (MOBIDB_LITE); SIGNAL_PEPTIDE (PHOBIUS); SIGNAL_PEPTIDE_C_REGION (PHOBIUS); SIGNAL_PEPTIDE_H_REGION (PHOBIUS); SIGNAL_PEPTIDE_N_REGION (PHOBIUS); NON_CYTOPLASMIC_DOMAIN (PHOBIUS); PD006507 (PRODOM); SignalP-noTM (SIGNALP_EUK); SignalP-noTM (SIGNALP_GRAM_NEGATIVE)	no GO terms	no GO terms	Adult	308.997	3.32961	0.221769	2.12361e-49	8.8478e-48
BANY.1.2.g04850	[INTERPRO, BLASTED, MAPPED, ANNOTATED]	thioredoxin peroxidase 2	peroxiredoxin [Bicyclus anynana]	1569	10	4.45e-90	93.69	7	F:GO:0004601; F:GO:0004791; C:GO:0005623; P:GO:0045454; F:GO:0051920; P:GO:0055114; P:GO:0098869	F:peroxidase activity; F:thioredoxin-disulfide reductase activity; C:obsolete cell; P:cell redox homeostasis; F:peroxiredoxin activity; P:oxidation-reduction process; P:cellular oxidant detoxification	EC:1.11.1.15; EC:1.8.1.9; EC:1.11.1.7	Peroxiredoxin; Thioredoxin-disulfide reductase; Peroxidase	G3DSA:3.40.30.10 (GENE3D); IPR019479 (PFAM); IPR024706 (PIRSF); IPR000866 (PFAM); PTHR10681 (PANTHER); PTHR10681:SF111 (PANTHER); cd03015 (CDD); IPR036249 (SUPERFAMILY)	F:GO:0016209; F:GO:0016491; F:GO:0051920; P:GO:0055114	F:antioxidant activity; F:oxidoreductase activity; F:peroxiredoxin activity; P:oxidation-reduction process	Larva	1055.93	-2.89115	0.198618	3.14964e-49	1.30866e-47
BANY.1.2.g02732	[INTERPRO, BLASTED, MAPPED, ANNOTATED]	protein tipE isoform X2	protein tipE isoform X2 [Bicyclus anynana]	2896	10	2.05e-170	93.9	1	C:GO:0016021	C:integral component of membrane	NA	NA	IPR031578 (PFAM); mobidb-lite (MOBIDB_LITE); mobidb-lite (MOBIDB_LITE); PTHR12335:SF5 (PANTHER); IPR031578 (PANTHER); TRANSMEMBRANE (PHOBIUS); NON_CYTOPLASMIC_DOMAIN (PHOBIUS); CYTOPLASMIC_DOMAIN (PHOBIUS); NON_CYTOPLASMIC_DOMAIN (PHOBIUS); TRANSMEMBRANE (PHOBIUS); TMhelix (TMHMM); TMhelix (TMHMM)	no GO terms	no GO terms	Adult	256.787	2.66596	0.186614	5.37632e-49	2.22771e-47
BANY.1.2.g05201	[INTERPRO, BLASTED]	uncharacterized protein LOC112043706	uncharacterized protein LOC112043706 [Bicyclus anynana]	71943	10	9.69e-142	71.85	NA	NA	NA	NA	NA	mobidb-lite (MOBIDB_LITE); mobidb-lite (MOBIDB_LITE); mobidb-lite (MOBIDB_LITE); mobidb-lite (MOBIDB_LITE)	no GO terms	no GO terms	Adult	650.259	3.12504	0.213364	7.5721e-49	3.12898e-47
BANY.1.2.g11972	[INTERPRO, BLASTED]	whirlin isoform X4	PREDICTED: whirlin [Amyelois transitella]	1164	10	2.91e-48	98.32	NA	NA	NA	NA	NA	mobidb-lite (MOBIDB_LITE); PTHR23116:SF29 (PANTHER); PTHR23116 (PANTHER)	no GO terms	no GO terms	Adult	223.558	4.17008	0.302862	7.71306e-49	3.17854e-47
BANY.1.2.g06790	[INTERPRO, BLASTED, MAPPED, ANNOTATED]	aminoacylase-1-like	uncharacterized protein LOC112044210 [Bicyclus anynana]	9071	10	7.82e-34	97.96	5	F:GO:0004046; C:GO:0005737; P:GO:0006508; P:GO:0006520; F:GO:0008237	F:aminoacylase activity; C:cytoplasm; P:proteolysis; P:cellular amino acid metabolic process; F:metallopeptidase activity	EC:3.5.1.14	N-acyl-aliphatic-L-amino acid amidohydrolase	no IPS match	no IPS match	no IPS match	Adult	2217.69	2.89872	0.207821	1.04479e-48	4.29386e-47
BANY.1.2.g14787	[INTERPRO, BLASTED, MAPPED, ANNOTATED]	26S proteasome regulatory subunit 8	26S proteasome regulatory subunit 8 [Bicyclus anynana]	1209	10	0	99.55	7	C:GO:0000502; F:GO:0005524; C:GO:0005634; C:GO:0005737; P:GO:0006508; F:GO:0008233; P:GO:0030163	C:proteasome complex; F:ATP binding; C:nucleus; C:cytoplasm; P:proteolysis; F:peptidase activity; P:protein catabolic process	NA	NA	Coil (COILS); IPR003593 (SMART); IPR005937 (TIGRFAM); G3DSA:1.10.8.60 (GENE3D); IPR032501 (PFAM); G3DSA:3.40.50.300 (GENE3D); IPR003959 (PFAM); IPR041569 (PFAM); G3DSA:2.40.50.140 (GENE3D); PTHR23073 (PANTHER); PTHR23073:SF30 (PANTHER); IPR003960 (PROSITE_PATTERNS); cd00009 (CDD); IPR027417 (SUPERFAMILY)	F:GO:0005524; C:GO:0005737; F:GO:0016787; P:GO:0030163	F:ATP binding; C:cytoplasm; F:hydrolase activity; P:protein catabolic process	Larva	12125.7	-3.56331	0.247405	1.07856e-48	4.41163e-47
BANY.1.2.g12863	[INTERPRO, BLASTED]	alpha-tocopherol transfer protein-like	alpha-tocopherol transfer protein-like [Bicyclus anynana]	6200	10	5.24e-32	95.8	NA	NA	NA	NA	NA	IPR036865 (G3DSA:3.40.525.GENE3D); IPR036865 (SUPERFAMILY)	no GO terms	no GO terms	Adult	10838	5.32247	0.397408	1.07928e-48	4.41163e-47
BANY.1.2.g15027	[INTERPRO, BLASTED, MAPPED, ANNOTATED]	endonuclease-reverse transcriptase	hypothetical protein AB894_15325, partial [Piscirickettsia salmonis]	17694	10	2.6e-63	79.39	4	F:GO:0003964; F:GO:0004519; P:GO:0006278; P:GO:0090305	F:RNA-directed DNA polymerase activity; F:endonuclease activity; P:RNA-dependent DNA biosynthetic process; P:nucleic acid phosphodiester bond hydrolysis	EC:2.7.7.49	RNA-directed DNA polymerase	Coil (COILS)	no GO terms	no GO terms	Larva	4928.85	-4.05976	0.287619	1.42063e-48	5.79129e-47
BANY.1.2.g13294	[INTERPRO, BLASTED]	phosphoglucomutase	phosphoglucomutase-like [Ostrinia furnacalis]	15752	10	3.97e-38	93.97	NA	NA	NA	NA	NA	mobidb-lite (MOBIDB_LITE); mobidb-lite (MOBIDB_LITE); TMhelix (TMHMM); TMhelix (TMHMM)	no GO terms	no GO terms	Adult	622.894	2.26865	0.156214	1.74334e-48	7.0877e-47
BANY.1.2.g13148	[INTERPRO, BLASTED, MAPPED, ANNOTATED]	ubiquitin-conjugating enzyme E2-22 kDa isoform X1	ubiquitin-conjugating enzyme E2-22 kDa isoform X1 [Bicyclus anynana]	5683	10	2.09e-76	94.37	2	F:GO:0005524; F:GO:0016740	F:ATP binding; F:transferase activity	NA	NA	SIGNAL_PEPTIDE (PHOBIUS); NON_CYTOPLASMIC_DOMAIN (PHOBIUS); SIGNAL_PEPTIDE_H_REGION (PHOBIUS); SIGNAL_PEPTIDE_C_REGION (PHOBIUS); SIGNAL_PEPTIDE_N_REGION (PHOBIUS); SignalP-noTM (SIGNALP_GRAM_NEGATIVE); SignalP-TM (SIGNALP_GRAM_POSITIVE)	no GO terms	no GO terms	Larva	561.39	-3.25006	0.227468	2.80426e-48	1.13704e-46
BANY.1.2.g04348	[INTERPRO, BLASTED, MAPPED, ANNOTATED]	c-Myc-binding protein	c-Myc-binding protein [Bicyclus anynana]	1008	10	9.91e-47	95.24	4	F:GO:0003713; P:GO:0006355; C:GO:0016021; P:GO:1903508	F:transcription coactivator activity; P:regulation of transcription, DNA-templated; C:integral component of membrane; P:positive regulation of nucleic acid-templated transcription	NA	NA	CYTOPLASMIC_DOMAIN (PHOBIUS); CYTOPLASMIC_DOMAIN (PHOBIUS); TRANSMEMBRANE (PHOBIUS); TRANSMEMBRANE (PHOBIUS); NON_CYTOPLASMIC_DOMAIN (PHOBIUS); TMhelix (TMHMM); TMhelix (TMHMM)	no GO terms	no GO terms	Adult	363.816	2.90047	0.19983	2.96788e-48	1.20017e-46
BANY.1.2.g20542	[INTERPRO, BLASTED, MAPPED, ANNOTATED]	CD63 antigen-like	CD63 antigen-like [Bicyclus anynana]	7450	10	5.29e-38	92.99	1	C:GO:0016021	C:integral component of membrane	NA	NA	IPR018499 (PFAM); PTHR19282:SF28 (PANTHER); PTHR19282 (PANTHER); TRANSMEMBRANE (PHOBIUS); NON_CYTOPLASMIC_DOMAIN (PHOBIUS); CYTOPLASMIC_DOMAIN (PHOBIUS); IPR008952 (SUPERFAMILY); TMhelix (TMHMM)	C:GO:0016021	C:integral component of membrane	Adult	2092.91	5.94992	0.417415	3.5125e-48	1.41661e-46
BANY.1.2.g21675	[INTERPRO, BLASTED, MAPPED, ANNOTATED]	hexosaminidase D-like	LOW QUALITY PROTEIN: hexosaminidase D-like [Bicyclus anynana]	7272	10	0	63.04	1	F:GO:0015929	F:hexosaminidase activity	NA	NA	G3DSA:3.20.20.80 (GENE3D); IPR038901 (PANTHER); CYTOPLASMIC_DOMAIN (PHOBIUS); TRANSMEMBRANE (PHOBIUS); NON_CYTOPLASMIC_DOMAIN (PHOBIUS); IPR017853 (SUPERFAMILY); TMhelix (TMHMM)	F:GO:0015929	F:hexosaminidase activity	Adult	598.701	10.1242	0.697261	4.86548e-48	1.95706e-46
BANY.1.2.g06288	[INTERPRO, BLASTED, MAPPED, ANNOTATED]	cationic amino acid transporter 4	cationic amino acid transporter 4 isoform X1 [Bicyclus anynana]	3857	10	0	89.97	3	C:GO:0016021; F:GO:0022857; P:GO:0055085	C:integral component of membrane; F:transmembrane transporter activity; P:transmembrane transport	NA	NA	IPR002293 (PFAM); G3DSA:1.20.1740.10 (GENE3D); IPR002293 (PIRSF); mobidb-lite (MOBIDB_LITE); mobidb-lite (MOBIDB_LITE); PTHR43243 (PANTHER); PTHR43243:SF4 (PANTHER); TRANSMEMBRANE (PHOBIUS); NON_CYTOPLASMIC_DOMAIN (PHOBIUS); CYTOPLASMIC_DOMAIN (PHOBIUS); TRANSMEMBRANE (PHOBIUS); CYTOPLASMIC_DOMAIN (PHOBIUS); TRANSMEMBRANE (PHOBIUS); CYTOPLASMIC_DOMAIN (PHOBIUS); TRANSMEMBRANE (PHOBIUS); NON_CYTOP…	C:GO:0016020; F:GO:0022857; P:GO:0055085	C:membrane; F:transmembrane transporter activity; P:transmembrane transport	Adult	344.48	2.98911	0.211847	6.93634e-48	2.78263e-46
BANY.1.2.g22656	[INTERPRO, BLASTED, MAPPED, ANNOTATED]	RNA-directed DNA polymerase from mobile element jockey-like	endonuclease-reverse transcriptase [Bombyx mori]	18120	10	0	69.15	2	F:GO:0003824; P:GO:0090304	F:catalytic activity; P:nucleic acid metabolic process	NA	NA	IPR000477 (PFAM); IPR005135 (PFAM); IPR036691 (G3DSA:3.60.10.GENE3D); PTHR19446:SF427 (PANTHER); PTHR19446 (PANTHER); IPR000477 (PROSITE_PROFILES); cd01650 (CDD); cd09076 (CDD); SSF56672 (SUPERFAMILY); IPR036691 (SUPERFAMILY)	no GO terms	no GO terms	Adult	935.053	4.73999	0.321025	8.38982e-48	3.35681e-46
BANY.1.2.g11531	[INTERPRO, BLASTED]	C3 and PZP-like alpha-2-macroglobulin domain-containing protein 8	C3 and PZP-like alpha-2-macroglobulin domain-containing protein 8, partial [Bicyclus anynana]	30334	10	0	81.21	NA	NA	NA	NA	NA	mobidb-lite (MOBIDB_LITE); mobidb-lite (MOBIDB_LITE); mobidb-lite (MOBIDB_LITE)	no GO terms	no GO terms	Adult	1278.96	3.04503	0.218565	9.45162e-48	3.77167e-46
BANY.1.2.g07097	[INTERPRO, BLASTED, MAPPED]	Putative uncharacterized transposon-derived protein F52C9.6	Putative uncharacterized transposon-derived protein F52C9.6 [Eumeta japonica]	15959	10	2.87e-42	73.09	4	F:GO:0000166; F:GO:0005524; C:GO:0005634; P:GO:0006397	F:nucleotide binding; F:ATP binding; C:nucleus; P:mRNA processing	NA	NA	PTHR47027 (PANTHER)	no GO terms	no GO terms	Adult	424.161	8.29081	0.570843	1.07242e-47	4.26825e-46
BANY.1.2.g15671	[INTERPRO, BLASTED, MAPPED, ANNOTATED]	potassium channel subfamily K member 1-like isoform X2	potassium channel subfamily K member 1-like isoform X2 [Bicyclus anynana]	4827	10	6.27e-55	97.77	3	F:GO:0005267; C:GO:0016021; P:GO:0071805	F:potassium channel activity; C:integral component of membrane; P:potassium ion transmembrane transport	NA	NA	TRANSMEMBRANE (PHOBIUS); NON_CYTOPLASMIC_DOMAIN (PHOBIUS); CYTOPLASMIC_DOMAIN (PHOBIUS); PS51257 (PROSITE_PROFILES)	no GO terms	no GO terms	Adult	173.853	3.5848	0.248156	1.11801e-47	4.43801e-46
BANY.1.2.g10682	[INTERPRO, BLASTED, MAPPED, ANNOTATED]	inactive dipeptidyl peptidase 10 isoform X2	inactive dipeptidyl peptidase 10 [Bicyclus anynana]	24909	10	7e-57	92.4	3	P:GO:0006508; F:GO:0008236; C:GO:0016021	P:proteolysis; F:serine-type peptidase activity; C:integral component of membrane	NA	NA	IPR038554 (G3DSA:2.140.10.GENE3D); IPR002469 (PFAM); PTHR11731:SF187 (PANTHER); PTHR11731 (PANTHER)	P:GO:0006508	P:proteolysis	Adult	274.628	4.2433	0.293964	1.4581e-47	5.77286e-46
BANY.1.2.g12506	[INTERPRO, BLASTED, ANNOTATED]	hemocyte protein-glutamine gamma-glutamyltransferase-like	hemocyte protein-glutamine gamma-glutamyltransferase-like [Bicyclus anynana]	4723	10	0	84.35	1	P:GO:0018149	P:peptide cross-linking	NA	NA	IPR001102 (PFAM); IPR013783 (G3DSA:2.60.40.GENE3D); IPR036985 (G3DSA:3.90.260.GENE3D); mobidb-lite (MOBIDB_LITE); mobidb-lite (MOBIDB_LITE); mobidb-lite (MOBIDB_LITE); PTHR11590:SF52 (PANTHER); PTHR11590 (PANTHER); IPR014756 (SUPERFAMILY); IPR038765 (SUPERFAMILY)	P:GO:0018149	P:peptide cross-linking	Adult	501.8	8.42316	0.573856	1.49837e-47	5.91679e-46
BANY.1.2.g03727	[INTERPRO, BLASTED, MAPPED]	reverse transcriptase	serine/threonine-protein kinase atg1-like, partial [Bicyclus anynana]	4399	10	0	68.27	4	F:GO:0003964; F:GO:0004519; P:GO:0006278; P:GO:0090305	F:RNA-directed DNA polymerase activity; F:endonuclease activity; P:RNA-dependent DNA biosynthetic process; P:nucleic acid phosphodiester bond hydrolysis	NA	NA	mobidb-lite (MOBIDB_LITE); TRANSMEMBRANE (PHOBIUS); NON_CYTOPLASMIC_DOMAIN (PHOBIUS); CYTOPLASMIC_DOMAIN (PHOBIUS); TMhelix (TMHMM)	no GO terms	no GO terms	Adult	171.917	7.20845	0.492107	1.72909e-47	6.8101e-46
BANY.1.2.g19314	[INTERPRO, BLASTED]	uncharacterized protein LOC112053310 isoform X1	uncharacterized protein LOC112053310 isoform X1 [Bicyclus anynana]	27798	10	4.69e-46	83.19	NA	NA	NA	NA	NA	NON_CYTOPLASMIC_DOMAIN (PHOBIUS); TRANSMEMBRANE (PHOBIUS); CYTOPLASMIC_DOMAIN (PHOBIUS); SignalP-noTM (SIGNALP_EUK)	no GO terms	no GO terms	Adult	196.469	7.74729	0.534878	2.01467e-47	7.91425e-46
BANY.1.2.g10415	[INTERPRO, BLASTED, ANNOTATED]	proton-coupled folate transporter-like	solute carrier family 46 member 3-like isoform X2 [Bicyclus anynana]	13955	10	8.66e-176	90.11	2	C:GO:0005887; P:GO:0055085	C:integral component of plasma membrane; P:transmembrane transport	NA	NA	IPR011701 (PFAM); G3DSA:1.20.1250.20 (GENE3D); PTHR23507 (PANTHER); PTHR23507:SF1 (PANTHER); CYTOPLASMIC_DOMAIN (PHOBIUS); TRANSMEMBRANE (PHOBIUS); TRANSMEMBRANE (PHOBIUS); NON_CYTOPLASMIC_DOMAIN (PHOBIUS); TRANSMEMBRANE (PHOBIUS); TRANSMEMBRANE (PHOBIUS); TRANSMEMBRANE (PHOBIUS); TRANSMEMBRANE (PHOBIUS); CYTOPLASMIC_DOMAIN (PHOBIUS); CYTOPLASMIC_DOMAIN (PHOBIUS); NON_CYTOPLASMIC_DOMAIN (PHOBIUS)…	C:GO:0005887; P:GO:0055085	C:integral component of plasma membrane; P:transmembrane transport	Adult	497.085	7.70648	0.558219	3.60747e-47	1.41346e-45
BANY.1.2.g19213	[INTERPRO, BLASTED, MAPPED, ANNOTATED]	troponin C-like isoform X1	hypothetical protein D910_04060 [Dendroctonus ponderosae]	15144	10	5e-30	93.03	1	F:GO:0005509	F:calcium ion binding	NA	NA	mobidb-lite (MOBIDB_LITE)	no GO terms	no GO terms	Larva	27292.2	-5.95573	0.434307	3.85833e-47	1.50784e-45
BANY.1.2.g09249	[INTERPRO, BLASTED, MAPPED, ANNOTATED]	Aconitate hydratase, mitochondrial	Aconitate hydratase, mitochondrial [Papilio xuthus]	23972	10	6.02e-32	91.22	3	F:GO:0003994; P:GO:0006099; F:GO:0051539	F:aconitate hydratase activity; P:tricarboxylic acid cycle; F:4 iron, 4 sulfur cluster binding	EC:4.2.1.3	Aconitate hydratase	Coil (COILS); mobidb-lite (MOBIDB_LITE)	no GO terms	no GO terms	Adult	3546.63	2.36572	0.167138	4.20688e-47	1.63982e-45
BANY.1.2.g07121	[INTERPRO, BLASTED]	serine-rich adhesin for platelets	uncharacterized protein LOC112045005 isoform X5 [Bicyclus anynana]	50458	10	1.27e-172	69.55	NA	NA	NA	NA	NA	mobidb-lite (MOBIDB_LITE); mobidb-lite (MOBIDB_LITE); mobidb-lite (MOBIDB_LITE); mobidb-lite (MOBIDB_LITE); NON_CYTOPLASMIC_DOMAIN (PHOBIUS); SIGNAL_PEPTIDE_N_REGION (PHOBIUS); TRANSMEMBRANE (PHOBIUS); SIGNAL_PEPTIDE (PHOBIUS); NON_CYTOPLASMIC_DOMAIN (PHOBIUS); TRANSMEMBRANE (PHOBIUS); SIGNAL_PEPTIDE_H_REGION (PHOBIUS); SIGNAL_PEPTIDE_C_REGION (PHOBIUS); CYTOPLASMIC_DOMAIN (PHOBIUS); TMhelix (TMH…	no GO terms	no GO terms	Adult	899.089	3.22573	0.221353	5.85676e-47	2.27706e-45
BANY.1.2.g04453	[INTERPRO, BLASTED, MAPPED, ANNOTATED]	puromycin-sensitive aminopeptidase	puromycin-sensitive aminopeptidase [Bicyclus anynana]	13220	10	0	93.66	4	F:GO:0004177; P:GO:0006508; F:GO:0008237; F:GO:0008270	F:aminopeptidase activity; P:proteolysis; F:metallopeptidase activity; F:zinc ion binding	EC:3.4.11	Acting on peptide bonds (peptidases)	IPR001930 (PRINTS); PF17900 (PFAM); IPR014782 (PFAM); G3DSA:1.10.390.60 (GENE3D); IPR042097 (G3DSA:2.60.40.GENE3D); PTHR11533:SF261 (PANTHER); PTHR11533 (PANTHER); IPR034016 (CDD); SSF55486 (SUPERFAMILY); SSF63737 (SUPERFAMILY)	P:GO:0006508; F:GO:0008237; F:GO:0008270	P:proteolysis; F:metallopeptidase activity; F:zinc ion binding	Larva	6746.94	-3.94119	0.277842	6.04492e-47	2.34419e-45
BANY.1.2.g04386	[INTERPRO, BLASTED, MAPPED, ANNOTATED]	trace amine-associated receptor 8b	trace amine-associated receptor 6 [Bicyclus anynana]	8518	10	7.5e-95	90.07	3	F:GO:0004930; P:GO:0007186; C:GO:0016021	F:G protein-coupled receptor activity; P:G protein-coupled receptor signaling pathway; C:integral component of membrane	NA	NA	no IPS match	no IPS match	no IPS match	Adult	582.612	4.55798	0.330546	7.52267e-47	2.90979e-45
BANY.1.2.g18452	[INTERPRO, BLASTED, MAPPED, ANNOTATED]	reverse transcriptase	uncharacterized protein LOC112044210 [Bicyclus anynana]	43078	10	9.71e-107	85.35	4	F:GO:0003964; F:GO:0004519; P:GO:0006278; P:GO:0090305	F:RNA-directed DNA polymerase activity; F:endonuclease activity; P:RNA-dependent DNA biosynthetic process; P:nucleic acid phosphodiester bond hydrolysis	EC:2.7.7.49	RNA-directed DNA polymerase	PTHR47027 (PANTHER); PTHR47027:SF5 (PANTHER)	no GO terms	no GO terms	Adult	1439.64	2.5751	0.183096	8.91421e-47	3.43925e-45
BANY.1.2.g08296	[INTERPRO, BLASTED, MAPPED]	reverse transcriptase	uncharacterized protein LOC112044210 [Bicyclus anynana]	7423	10	3.61e-45	61.55	4	F:GO:0003964; F:GO:0004519; P:GO:0006278; P:GO:0090305	F:RNA-directed DNA polymerase activity; F:endonuclease activity; P:RNA-dependent DNA biosynthetic process; P:nucleic acid phosphodiester bond hydrolysis	NA	NA	CYTOPLASMIC_DOMAIN (PHOBIUS); NON_CYTOPLASMIC_DOMAIN (PHOBIUS); TRANSMEMBRANE (PHOBIUS); TMhelix (TMHMM)	no GO terms	no GO terms	Adult	1936.54	3.46123	0.25827	1.12701e-46	4.33711e-45
BANY.1.2.g17216	[INTERPRO, BLASTED]	adoMet-dependent rRNA methyltransferase SPB1-like	trichohyalin-like isoform X2 [Bicyclus anynana]	6184	10	0	81.21	NA	NA	NA	NA	NA	Coil (COILS); Coil (COILS); mobidb-lite (MOBIDB_LITE); mobidb-lite (MOBIDB_LITE); mobidb-lite (MOBIDB_LITE); mobidb-lite (MOBIDB_LITE); mobidb-lite (MOBIDB_LITE)	no GO terms	no GO terms	Larva	303.54	-5.03145	0.367658	1.24724e-46	4.78762e-45
BANY.1.2.g02550	[INTERPRO, BLASTED, MAPPED, ANNOTATED]	homeotic protein proboscipedia	homeotic protein proboscipedia [Bicyclus anynana]	3323	10	0	88.52	5	F:GO:0003700; C:GO:0005634; P:GO:0006355; P:GO:0007275; F:GO:0043565	F:DNA-binding transcription factor activity; C:nucleus; P:regulation of transcription, DNA-templated; P:multicellular organism development; F:sequence-specific DNA binding	NA	NA	G3DSA:1.10.10.60 (GENE3D); mobidb-lite (MOBIDB_LITE); mobidb-lite (MOBIDB_LITE); mobidb-lite (MOBIDB_LITE); mobidb-lite (MOBIDB_LITE); mobidb-lite (MOBIDB_LITE); mobidb-lite (MOBIDB_LITE); mobidb-lite (MOBIDB_LITE); PTHR24333 (PANTHER); PTHR24333:SF7 (PANTHER); IPR001356 (PROSITE_PROFILES); IPR001356 (CDD); IPR009057 (SUPERFAMILY)	F:GO:0003677	F:DNA binding	Larva	304.065	-3.58143	0.24805	1.38242e-46	5.2931e-45
BANY.1.2.g10840	[INTERPRO, BLASTED, MAPPED, ANNOTATED]	superoxide dismutase [Cu-Zn]-like	superoxide dismutase [Cu-Zn]-like [Bicyclus anynana]	2428	10	9.04e-45	84.71	4	F:GO:0004784; P:GO:0019430; F:GO:0046872; P:GO:0055114	F:superoxide dismutase activity; P:removal of superoxide radicals; F:metal ion binding; P:oxidation-reduction process	EC:1.15.1.1	Superoxide dismutase	IPR036423 (G3DSA:2.60.40.GENE3D); IPR001424 (PFAM); IPR024134 (PANTHER); IPR018152 (PROSITE_PATTERNS); IPR036423 (SUPERFAMILY)	F:GO:0004784; P:GO:0006801; F:GO:0046872; P:GO:0055114	F:superoxide dismutase activity; P:superoxide metabolic process; F:metal ion binding; P:oxidation-reduction process	Adult	6675.61	2.42822	0.16941	1.65627e-46	6.32561e-45
BANY.1.2.g02973	[INTERPRO, BLASTED, MAPPED, ANNOTATED]	reverse transcriptase	uncharacterized protein LOC112044210 [Bicyclus anynana]	6736	10	3.41e-30	66.56	4	F:GO:0005261; P:GO:0015672; C:GO:0016021; P:GO:0098655	F:cation channel activity; P:monovalent inorganic cation transport; C:integral component of membrane; P:cation transmembrane transport	NA	NA	no IPS match	no IPS match	no IPS match	Adult	1086.32	2.89073	0.202056	1.8427e-46	7.01991e-45
BANY.1.2.g06924	[INTERPRO, BLASTED, MAPPED, ANNOTATED]	vesicular glutamate transporter 1	vesicular glutamate transporter 1 [Bicyclus anynana]	12427	10	7.32e-41	84.65	2	C:GO:0005887; P:GO:0055085	C:integral component of plasma membrane; P:transmembrane transport	NA	NA	G3DSA:1.20.1250.20 (GENE3D); PTHR11662:SF207 (PANTHER); PTHR11662 (PANTHER); NON_CYTOPLASMIC_DOMAIN (PHOBIUS); CYTOPLASMIC_DOMAIN (PHOBIUS); TRANSMEMBRANE (PHOBIUS); cd17382 (CDD); IPR036259 (SUPERFAMILY); TMhelix (TMHMM)	no GO terms	no GO terms	Adult	354.322	2.91407	0.211563	1.88163e-46	7.15021e-45
BANY.1.2.g07321	[INTERPRO, BLASTED, MAPPED, ANNOTATED]	peptidyl-prolyl cis-trans isomerase 5	peptidyl-prolyl cis-trans isomerase 5 [Bicyclus anynana]	3350	10	8.35e-32	92.44	3	P:GO:0000413; F:GO:0003755; P:GO:0006457	P:protein peptidyl-prolyl isomerization; F:peptidyl-prolyl cis-trans isomerase activity; P:protein folding	EC:5.2.1.8	Peptidylprolyl isomerase	IPR002130 (PRINTS); IPR029000 (G3DSA:2.40.100.GENE3D); IPR002130 (PFAM); PTHR11071:SF420 (PANTHER); PTHR11071 (PANTHER); NON_CYTOPLASMIC_DOMAIN (PHOBIUS); CYTOPLASMIC_DOMAIN (PHOBIUS); TRANSMEMBRANE (PHOBIUS); IPR002130 (PROSITE_PROFILES); IPR029000 (SUPERFAMILY)	P:GO:0000413; F:GO:0003755	P:protein peptidyl-prolyl isomerization; F:peptidyl-prolyl cis-trans isomerase activity	Larva	11842.3	-2.56598	0.184466	2.18802e-46	8.29364e-45
BANY.1.2.g15242	[INTERPRO, BLASTED]	protein LAP2-like	leucine-rich repeat-containing protein 40 [Vanessa tameamea]	5638	10	1.57e-61	83.15	NA	NA	NA	NA	NA	no IPS match	no IPS match	no IPS match	Adult	217.485	4.3731	0.30329	2.30124e-46	8.70099e-45
BANY.1.2.g06538	[INTERPRO, BLASTED, MAPPED, ANNOTATED]	eukaryotic translation initiation factor 5A	hypothetical protein evm_005446 [Chilo suppressalis]	8677	10	5.53e-37	99.27	7	F:GO:0003743; F:GO:0003746; P:GO:0006413; P:GO:0006452; F:GO:0043022; P:GO:0045901; P:GO:0045905	F:translation initiation factor activity; F:translation elongation factor activity; P:translational initiation; P:translational frameshifting; F:ribosome binding; P:positive regulation of translational elongation; P:positive regulation of translational termination	NA	NA	SIGNAL_PEPTIDE_H_REGION (PHOBIUS); SIGNAL_PEPTIDE_N_REGION (PHOBIUS); SIGNAL_PEPTIDE (PHOBIUS); SIGNAL_PEPTIDE_C_REGION (PHOBIUS); NON_CYTOPLASMIC_DOMAIN (PHOBIUS)	no GO terms	no GO terms	Larva	2781.06	-2.78104	0.193498	2.64167e-46	9.96325e-45
BANY.1.2.g20836	[INTERPRO, BLASTED, MAPPED, ANNOTATED]	tubulin alpha-4 chain-like	Tubulin alpha-1A chain, partial [Ophiophagus hannah]	11033	10	1.34e-42	96.45	6	F:GO:0003924; F:GO:0005200; F:GO:0005525; C:GO:0005874; P:GO:0007010; P:GO:0007017	F:GTPase activity; F:structural constituent of cytoskeleton; F:GTP binding; C:microtubule; P:cytoskeleton organization; P:microtubule-based process	EC:3.6.1.15	Nucleoside-triphosphate phosphatase	mobidb-lite (MOBIDB_LITE); mobidb-lite (MOBIDB_LITE); TRANSMEMBRANE (PHOBIUS); CYTOPLASMIC_DOMAIN (PHOBIUS); NON_CYTOPLASMIC_DOMAIN (PHOBIUS)	no GO terms	no GO terms	Larva	6469.74	-3.46268	0.249805	3.60117e-46	1.35483e-44
BANY.1.2.g10565	[INTERPRO, BLASTED, MAPPED, ANNOTATED]	UDP-glucuronosyltransferase 2B4-like	UDP-glucuronosyltransferase-like [Bicyclus anynana]	4499	10	3.19e-128	81.47	2	F:GO:0015020; C:GO:0016021	F:glucuronosyltransferase activity; C:integral component of membrane	EC:2.4.1.17	Glucuronosyltransferase	IPR002213 (PFAM); SSF53756 (SUPERFAMILY)	F:GO:0016758	F:transferase activity, transferring hexosyl groups	Adult	227.345	5.92079	0.441471	4.07678e-46	1.52995e-44
BANY.1.2.g17712	[INTERPRO, BLASTED, MAPPED, ANNOTATED]	endonuclease-reverse transcriptase	endonuclease-reverse transcriptase [Bombyx mori]	26158	10	4.5e-27	79.72	10	F:GO:0003924; F:GO:0003964; F:GO:0004519; F:GO:0005525; F:GO:0005549; P:GO:0006278; C:GO:0016021; F:GO:0022857; P:GO:0055085; P:GO:0090305	F:GTPase activity; F:RNA-directed DNA polymerase activity; F:endonuclease activity; F:GTP binding; F:odorant binding; P:RNA-dependent DNA biosynthetic process; C:integral component of membrane; F:transmembrane transporter activity; P:transmembrane transport; P:nucleic acid phosphodiester bond hydrolysis	EC:2.7.7.49; EC:3.6.1.15	RNA-directed DNA polymerase; Nucleoside-triphosphate phosphatase	CYTOPLASMIC_DOMAIN (PHOBIUS); NON_CYTOPLASMIC_DOMAIN (PHOBIUS); TRANSMEMBRANE (PHOBIUS); TMhelix (TMHMM)	no GO terms	no GO terms	Adult	218.786	3.17262	0.227735	4.91541e-46	1.84012e-44
BANY.1.2.g07807	[INTERPRO, BLASTED, MAPPED, ANNOTATED]	endonuclease-reverse transcriptase	LOW QUALITY PROTEIN: uncharacterized protein LOC113230887 [Hyposmocoma kahamanoa]	20373	10	1.96e-53	72.81	2	F:GO:0003824; P:GO:0090304	F:catalytic activity; P:nucleic acid metabolic process	NA	NA	no IPS match	no IPS match	no IPS match	Adult	150.272	3.54463	0.249776	5.5541e-46	2.07408e-44
BANY.1.2.g13012	[INTERPRO, NO-BLAST]	---NA---	---NA---	4708	NA	NA	NA	NA	NA	NA	NA	NA	PR01217 (PRINTS); mobidb-lite (MOBIDB_LITE); mobidb-lite (MOBIDB_LITE); mobidb-lite (MOBIDB_LITE); SIGNAL_PEPTIDE_N_REGION (PHOBIUS); SIGNAL_PEPTIDE (PHOBIUS); NON_CYTOPLASMIC_DOMAIN (PHOBIUS); SIGNAL_PEPTIDE_H_REGION (PHOBIUS); SIGNAL_PEPTIDE_C_REGION (PHOBIUS); SignalP-noTM (SIGNALP_EUK); SignalP-TM (SIGNALP_GRAM_POSITIVE)	no GO terms	no GO terms	Adult	896.097	15.7355	3.42705	6.58253e-46	2.45207e-44
BANY.1.2.g01031	[INTERPRO, BLASTED, MAPPED, ANNOTATED]	probable cytochrome P450 303a1	probable cytochrome P450 303a1 [Bicyclus anynana]	2298	10	0	88.86	4	F:GO:0005506; F:GO:0016705; F:GO:0020037; P:GO:0055114	F:iron ion binding; F:oxidoreductase activity, acting on paired donors, with incorporation or reduction of molecular oxygen; F:heme binding; P:oxidation-reduction process	NA	NA	IPR002401 (PRINTS); IPR036396 (G3DSA:1.10.630.GENE3D); IPR001128 (PFAM); PTHR24303:SF9 (PANTHER); PTHR24303 (PANTHER); IPR036396 (SUPERFAMILY)	F:GO:0005506; F:GO:0016705; F:GO:0020037; P:GO:0055114	F:iron ion binding; F:oxidoreductase activity, acting on paired donors, with incorporation or reduction of molecular oxygen; F:heme binding; P:oxidation-reduction process	Larva	532.658	-3.85479	0.278118	8.8213e-46	3.27797e-44
BANY.1.2.g05647	[INTERPRO, BLASTED]	nucleolar protein 56	nucleolar protein 56 [Bicyclus anynana]	10962	10	1.45e-46	94.9	NA	NA	NA	NA	NA	Coil (COILS); Coil (COILS); SIGNAL_PEPTIDE (PHOBIUS); NON_CYTOPLASMIC_DOMAIN (PHOBIUS); SIGNAL_PEPTIDE_N_REGION (PHOBIUS); SIGNAL_PEPTIDE_H_REGION (PHOBIUS); SIGNAL_PEPTIDE_C_REGION (PHOBIUS); SignalP-noTM (SIGNALP_EUK)	no GO terms	no GO terms	Larva	1195.49	-2.54797	0.178357	1.13575e-45	4.21006e-44
BANY.1.2.g10838	[INTERPRO, BLASTED, MAPPED, ANNOTATED]	23 kDa integral membrane protein-like	23 kDa integral membrane protein-like [Bicyclus anynana]	4742	10	3.77e-29	85.06	1	C:GO:0016021	C:integral component of membrane	NA	NA	CYTOPLASMIC_DOMAIN (PHOBIUS); SIGNAL_PEPTIDE (PHOBIUS); SIGNAL_PEPTIDE_H_REGION (PHOBIUS); TRANSMEMBRANE (PHOBIUS); SIGNAL_PEPTIDE_C_REGION (PHOBIUS); SIGNAL_PEPTIDE_N_REGION (PHOBIUS); NON_CYTOPLASMIC_DOMAIN (PHOBIUS); TMhelix (TMHMM); TMhelix (TMHMM)	no GO terms	no GO terms	Adult	130.915	5.13586	0.377726	1.20571e-45	4.45847e-44
BANY.1.2.g04528	[INTERPRO, BLASTED]	protein FAM151A isoform X1	protein FAM151A isoform X1 [Bicyclus anynana]	10569	10	2.41e-44	93.83	NA	NA	NA	NA	NA	IPR019356 (PFAM); IPR019356 (PANTHER); PTHR21184:SF6 (PANTHER)	no GO terms	no GO terms	Adult	16114.3	4.51578	0.345243	1.93125e-45	7.12395e-44
BANY.1.2.g15583	[INTERPRO, BLASTED, MAPPED, ANNOTATED]	acetylcholine receptor subunit alpha-like isoform X1	acetylcholine receptor subunit alpha-like isoform X1 [Hyposmocoma kahamanoa]	50772	10	3.47e-65	91.11	8	F:GO:0004888; C:GO:0005887; F:GO:0022848; C:GO:0030054; P:GO:0034220; C:GO:0043005; C:GO:0045211; P:GO:0060079	F:transmembrane signaling receptor activity; C:integral component of plasma membrane; F:acetylcholine-gated cation-selective channel activity; C:cell junction; P:ion transmembrane transport; C:neuron projection; C:postsynaptic membrane; P:excitatory postsynaptic potential	NA	NA	NON_CYTOPLASMIC_DOMAIN (PHOBIUS); SIGNAL_PEPTIDE (PHOBIUS); SIGNAL_PEPTIDE_H_REGION (PHOBIUS); SIGNAL_PEPTIDE_N_REGION (PHOBIUS); SIGNAL_PEPTIDE_C_REGION (PHOBIUS); SignalP-noTM (SIGNALP_EUK)	no GO terms	no GO terms	Adult	152.327	3.36407	0.245543	1.9579e-45	7.2047e-44
BANY.1.2.g06343	[INTERPRO, BLASTED]	vacuolar protein sorting-associated protein 13A-like	vacuolar protein sorting-associated protein 13A-like [Bicyclus anynana]	37486	10	0	94.23	NA	NA	NA	NA	NA	IPR026847 (PANTHER); PTHR16166:SF69 (PANTHER)	no GO terms	no GO terms	Adult	958.617	2.82547	0.21035	2.10375e-45	7.72262e-44
BANY.1.2.g06677	[INTERPRO, BLASTED]	ankyrin repeat domain-containing protein 29-like	ankyrin repeat domain-containing protein 29-like [Bicyclus anynana]	41403	10	2.45e-29	90.73	NA	NA	NA	NA	NA	Coil (COILS); Coil (COILS); SIGNAL_PEPTIDE (PHOBIUS); SIGNAL_PEPTIDE_C_REGION (PHOBIUS); NON_CYTOPLASMIC_DOMAIN (PHOBIUS); SIGNAL_PEPTIDE_N_REGION (PHOBIUS); SIGNAL_PEPTIDE_H_REGION (PHOBIUS)	no GO terms	no GO terms	Adult	104.565	4.31919	0.308982	2.20953e-45	8.09126e-44
BANY.1.2.g11920	[INTERPRO, BLASTED, MAPPED, ANNOTATED]	trehalase isoform X1	trehalase-like isoform X3 [Bicyclus anynana]	21625	10	2.54e-34	88.51	2	F:GO:0004555; P:GO:0005991	F:alpha,alpha-trehalase activity; P:trehalose metabolic process	EC:3.2.1.28	Alpha,alpha-trehalase	no IPS match	no IPS match	no IPS match	Adult	1244.37	2.69258	0.196296	2.32811e-45	8.50491e-44
BANY.1.2.g01569	[INTERPRO, BLASTED, MAPPED, ANNOTATED]	phosphatidylinositol glycan anchor biosynthesis class U protein	phosphatidylinositol glycan anchor biosynthesis class U protein [Bicyclus anynana]	9792	10	1.83e-153	88.84	2	P:GO:0016255; C:GO:0042765	P:attachment of GPI anchor to protein; C:GPI-anchor transamidase complex	NA	NA	IPR009600 (PFAM); IPR009600 (PANTHER); TRANSMEMBRANE (PHOBIUS); TRANSMEMBRANE (PHOBIUS); NON_CYTOPLASMIC_DOMAIN (PHOBIUS); NON_CYTOPLASMIC_DOMAIN (PHOBIUS); TRANSMEMBRANE (PHOBIUS); NON_CYTOPLASMIC_DOMAIN (PHOBIUS); CYTOPLASMIC_DOMAIN (PHOBIUS); TRANSMEMBRANE (PHOBIUS); CYTOPLASMIC_DOMAIN (PHOBIUS); TMhelix (TMHMM); TMhelix (TMHMM); TMhelix (TMHMM); TMhelix (TMHMM)	C:GO:0016021; P:GO:0016255; C:GO:0042765	C:integral component of membrane; P:attachment of GPI anchor to protein; C:GPI-anchor transamidase complex	Adult	818.909	3.13733	0.222652	2.92412e-45	1.06565e-43
BANY.1.2.g24343	[INTERPRO, BLASTED, MAPPED, ANNOTATED]	small G protein signaling modulator 2-like isoform X3	small G protein signaling modulator 1-like [Bicyclus anynana]	11285	10	2.97e-72	86.71	2	F:GO:0005096; P:GO:0043547	F:GTPase activator activity; P:positive regulation of GTPase activity	NA	NA	mobidb-lite (MOBIDB_LITE); mobidb-lite (MOBIDB_LITE)	no GO terms	no GO terms	Adult	149.723	4.3146	0.317903	3.57323e-45	1.29908e-43
BANY.1.2.g12620	[INTERPRO, BLASTED]	uncharacterized protein LOC112048759	uncharacterized protein LOC112048759 [Bicyclus anynana]	5244	10	2.62e-45	92.3	NA	NA	NA	NA	NA	no IPS match	no IPS match	no IPS match	Adult	8205.15	4.84256	0.355229	3.62107e-45	1.31331e-43
BANY.1.2.g07012	[INTERPRO, BLASTED]	cuticle protein 16.5-like	cuticle protein 16.5-like [Bicyclus anynana]	756	10	8.73e-47	70.75	NA	NA	NA	NA	NA	SIGNAL_PEPTIDE_H_REGION (PHOBIUS); NON_CYTOPLASMIC_DOMAIN (PHOBIUS); SIGNAL_PEPTIDE_C_REGION (PHOBIUS); SIGNAL_PEPTIDE (PHOBIUS); SIGNAL_PEPTIDE_N_REGION (PHOBIUS); SignalP-noTM (SIGNALP_EUK); SignalP-TM (SIGNALP_GRAM_POSITIVE)	no GO terms	no GO terms	Adult	410.663	5.63347	0.390829	4.05055e-45	1.46556e-43
BANY.1.2.g23376	[INTERPRO, BLASTED]	golgin subfamily A member 6-like protein 22 isoform X1	trichohyalin-like isoform X1 [Bicyclus anynana]	3348	10	1.51e-27	85.14	NA	NA	NA	NA	NA	CYTOPLASMIC_DOMAIN (PHOBIUS); TRANSMEMBRANE (PHOBIUS); CYTOPLASMIC_DOMAIN (PHOBIUS); NON_CYTOPLASMIC_DOMAIN (PHOBIUS); TRANSMEMBRANE (PHOBIUS); TRANSMEMBRANE (PHOBIUS); NON_CYTOPLASMIC_DOMAIN (PHOBIUS); TRANSMEMBRANE (PHOBIUS); NON_CYTOPLASMIC_DOMAIN (PHOBIUS); SignalP-noTM (SIGNALP_GRAM_NEGATIVE); SignalP-TM (SIGNALP_GRAM_POSITIVE); TMhelix (TMHMM); TMhelix (TMHMM); TMhelix (TMHMM); TMhelix (TMH…	no GO terms	no GO terms	Larva	984.176	-3.91884	0.281892	4.89939e-45	1.76846e-43
BANY.1.2.g12985	[INTERPRO, BLASTED]	ejaculatory bulb-specific protein 3-like	ejaculatory bulb-specific protein 3-like [Bicyclus anynana]	5909	10	9.96e-21	93.87	NA	NA	NA	NA	NA	CYTOPLASMIC_DOMAIN (PHOBIUS); NON_CYTOPLASMIC_DOMAIN (PHOBIUS); TRANSMEMBRANE (PHOBIUS); TMhelix (TMHMM)	no GO terms	no GO terms	Adult	1242.58	12.5038	0.982569	4.97185e-45	1.79034e-43
BANY.1.2.g11977	[INTERPRO, BLASTED, MAPPED, ANNOTATED]	uncharacterized protein LOC112048302	uncharacterized protein LOC112048302 [Bicyclus anynana]	1989	10	0	83.31	2	F:GO:0003824; C:GO:0016021	F:catalytic activity; C:integral component of membrane	NA	NA	IPR004245 (PFAM); IPR017850 (G3DSA:3.40.720.GENE3D); IPR004245 (PANTHER); PTHR10974:SF9 (PANTHER); TRANSMEMBRANE (PHOBIUS); NON_CYTOPLASMIC_DOMAIN (PHOBIUS); CYTOPLASMIC_DOMAIN (PHOBIUS); IPR004245 (CDD); IPR017850 (SUPERFAMILY); TMhelix (TMHMM)	F:GO:0003824	F:catalytic activity	Adult	244.879	3.32787	0.248329	6.24107e-45	2.24204e-43
BANY.1.2.g07092	[INTERPRO, BLASTED, MAPPED, ANNOTATED]	reverse transcriptase	hypothetical protein B5X24_HaOG211000 [Helicoverpa armigera]	27312	10	3.9e-58	79.67	5	F:GO:0003964; F:GO:0004519; P:GO:0006278; C:GO:0016020; P:GO:0090305	F:RNA-directed DNA polymerase activity; F:endonuclease activity; P:RNA-dependent DNA biosynthetic process; C:membrane; P:nucleic acid phosphodiester bond hydrolysis	EC:2.7.7.49	RNA-directed DNA polymerase	no IPS match	no IPS match	no IPS match	Adult	1808.29	2.59911	0.184874	7.57727e-45	2.71561e-43
BANY.1.2.g20004	[INTERPRO, BLASTED, MAPPED, ANNOTATED]	cytochrome b5-related protein-like	cytochrome b5-related protein-like [Bicyclus anynana]	4099	10	3.25e-81	90.08	6	P:GO:0006629; C:GO:0016021; F:GO:0016491; F:GO:0020037; F:GO:0046872; P:GO:0055114	P:lipid metabolic process; C:integral component of membrane; F:oxidoreductase activity; F:heme binding; F:metal ion binding; P:oxidation-reduction process	NA	NA	PTHR16740 (PANTHER); TRANSMEMBRANE (PHOBIUS); CYTOPLASMIC_DOMAIN (PHOBIUS); NON_CYTOPLASMIC_DOMAIN (PHOBIUS); IPR036400 (SUPERFAMILY); TMhelix (TMHMM)	no GO terms	no GO terms	Adult	736.835	11.1642	0.835021	8.37113e-45	2.99302e-43
BANY.1.2.g18121	[INTERPRO, BLASTED, MAPPED]	PRKCA-binding protein isoform X3	PRKCA-binding protein isoform X4 [Bicyclus anynana]	4972	10	1.28e-98	76.24	1	F:GO:0019904	F:protein domain specific binding	NA	NA	mobidb-lite (MOBIDB_LITE); mobidb-lite (MOBIDB_LITE)	no GO terms	no GO terms	Adult	2575.34	2.40814	0.176371	1.10657e-44	3.9471e-43
BANY.1.2.g05583	[INTERPRO, BLASTED, MAPPED, ANNOTATED]	synaptojanin-1	synaptojanin-1 [Bicyclus anynana]	3381	10	0	96.41	4	F:GO:0034595; P:GO:0046856; P:GO:0048488; C:GO:0098793	F:phosphatidylinositol phosphate 5-phosphatase activity; P:phosphatidylinositol dephosphorylation; P:synaptic vesicle endocytosis; C:presynapse	NA	NA	Coil (COILS); PR01217 (PRINTS); IPR015047 (SMART); IPR000300 (SMART); IPR015047 (PFAM); IPR036691 (G3DSA:3.60.10.GENE3D); IPR005135 (PFAM); IPR012677 (G3DSA:3.30.70.GENE3D); IPR002013 (PFAM); mobidb-lite (MOBIDB_LITE); mobidb-lite (MOBIDB_LITE); mobidb-lite (MOBIDB_LITE); PTHR11200 (PANTHER); IPR034972 (PTHR11200:PANTHER); IPR002013 (PROSITE_PROFILES); IPR036691 (SUPERFAMILY)	F:GO:0034595; F:GO:0042578; P:GO:0046856; P:GO:0048488	F:phosphatidylinositol phosphate 5-phosphatase activity; F:phosphoric ester hydrolase activity; P:phosphatidylinositol dephosphorylation; P:synaptic vesicle endocytosis	Adult	1022.32	1.7866	0.128945	1.59668e-44	5.68193e-43
BANY.1.2.g21691	[INTERPRO, BLASTED, MAPPED, ANNOTATED]	glycoprotein 3-alpha-L-fucosyltransferase A	glycoprotein 3-alpha-L-fucosyltransferase A [Bicyclus anynana]	9871	10	1.92e-41	97.97	5	P:GO:0006486; F:GO:0008417; C:GO:0016021; C:GO:0032580; P:GO:0036065	P:protein glycosylation; F:fucosyltransferase activity; C:integral component of membrane; C:Golgi cisterna membrane; P:fucosylation	NA	NA	TRANSMEMBRANE (PHOBIUS); CYTOPLASMIC_DOMAIN (PHOBIUS); NON_CYTOPLASMIC_DOMAIN (PHOBIUS)	no GO terms	no GO terms	Adult	256.437	3.1037	0.225323	1.61474e-44	5.73271e-43
BANY.1.2.g08022	[INTERPRO, BLASTED, MAPPED, ANNOTATED]	CLUMA_CG020201, isoform A	CLUMA_CG020201, isoform A [Clunio marinus]	7029	10	9.32e-25	88.39	7	F:GO:0005222; F:GO:0005223; F:GO:0005249; C:GO:0016021; F:GO:0030553; P:GO:0034765; P:GO:0071805	F:intracellular cAMP-activated cation channel activity; F:intracellular cGMP-activated cation channel activity; F:voltage-gated potassium channel activity; C:integral component of membrane; F:cGMP binding; P:regulation of ion transmembrane transport; P:potassium ion transmembrane transport	NA	NA	IPR014710 (G3DSA:2.60.120.GENE3D); IPR000595 (PFAM); PTHR45638:SF4 (PANTHER); PTHR45638 (PANTHER); IPR000595 (PROSITE_PROFILES); IPR000595 (CDD); IPR018490 (SUPERFAMILY)	no GO terms	no GO terms	Adult	291.321	2.76548	0.205127	1.67209e-44	5.92243e-43
BANY.1.2.g09703	[INTERPRO, BLASTED]	protein unc-13 homolog A-like isoform X2	protein unc-13 homolog A-like isoform X2 [Bicyclus anynana]	4605	10	0	98.2	NA	NA	NA	NA	NA	Coil (COILS); Coil (COILS); mobidb-lite (MOBIDB_LITE); mobidb-lite (MOBIDB_LITE); mobidb-lite (MOBIDB_LITE); mobidb-lite (MOBIDB_LITE); mobidb-lite (MOBIDB_LITE); mobidb-lite (MOBIDB_LITE); mobidb-lite (MOBIDB_LITE); mobidb-lite (MOBIDB_LITE); mobidb-lite (MOBIDB_LITE); mobidb-lite (MOBIDB_LITE); mobidb-lite (MOBIDB_LITE); mobidb-lite (MOBIDB_LITE); mobidb-lite (MOBIDB_LITE); mobidb-lite (MOBIDB_…	no GO terms	no GO terms	Adult	2291.12	2.32876	0.17348	1.6886e-44	5.9669e-43
BANY.1.2.g01579	[INTERPRO, BLASTED, MAPPED, ANNOTATED]	contactin-associated protein-like 5	contactin-associated protein like 5-1 [Bicyclus anynana]	30059	10	2.25e-122	83.51	2	F:GO:0005509; C:GO:0016021	F:calcium ion binding; C:integral component of membrane	NA	NA	IPR001791 (SMART); G3DSA:2.60.120.200 (GENE3D); IPR001791 (PFAM); PTHR15036 (PANTHER); PTHR15036:SF45 (PANTHER); IPR001791 (PROSITE_PROFILES); cd00110 (CDD); IPR013320 (SUPERFAMILY)	no GO terms	no GO terms	Adult	2685.45	2.40739	0.180623	1.90465e-44	6.71467e-43
BANY.1.2.g10331	[INTERPRO, BLASTED, MAPPED, ANNOTATED]	Ubiquitin carboxyl-terminal hydrolase 14	ubiquitin carboxyl-terminal hydrolase 14 isoform X1 [Bicyclus anynana]	11176	10	6.9e-44	95.22	3	F:GO:0004843; P:GO:0006511; P:GO:0016579	F:thiol-dependent ubiquitin-specific protease activity; P:ubiquitin-dependent protein catabolic process; P:protein deubiquitination	EC:3.4.19.12	Ubiquitinyl hydrolase 1	no IPS match	no IPS match	no IPS match	Larva	1845.34	-5.00564	0.372006	2.10777e-44	7.41348e-43
BANY.1.2.g24015	[INTERPRO, BLASTED, MAPPED]	reverse transcriptase family protein	hypothetical protein evm_007713 [Chilo suppressalis]	15506	10	4.36e-129	75.14	2	F:GO:0003964; P:GO:0006278	F:RNA-directed DNA polymerase activity; P:RNA-dependent DNA biosynthetic process	NA	NA	IPR000477 (PFAM); PTHR33332:SF10 (PANTHER); PTHR33332 (PANTHER); IPR000477 (PROSITE_PROFILES)	no GO terms	no GO terms	Adult	343.07	7.04147	0.510646	2.27426e-44	7.98049e-43
BANY.1.2.g03885	[INTERPRO, BLASTED, MAPPED, ANNOTATED]	fatty acyl-CoA reductase wat-like	fatty acyl-CoA reductase wat-like [Bicyclus anynana]	15598	10	1.55e-63	80.22	5	P:GO:0006629; C:GO:0016021; P:GO:0055114; F:GO:0080019; F:GO:0102965	P:lipid metabolic process; C:integral component of membrane; P:oxidation-reduction process; F:fatty-acyl-CoA reductase (alcohol-forming) activity; F:alcohol-forming fatty acyl-CoA reductase activity	EC:1.2.1.84	Alcohol-forming fatty acyl-CoA reductase	CYTOPLASMIC_DOMAIN (PHOBIUS); TRANSMEMBRANE (PHOBIUS); NON_CYTOPLASMIC_DOMAIN (PHOBIUS)	no GO terms	no GO terms	Adult	371.926	3.53335	0.2679	2.44867e-44	8.57263e-43
BANY.1.2.g16315	[INTERPRO, BLASTED]	AF117576_1 kazal-type proteinase inhibitor	uncharacterized protein LOC112051318 [Bicyclus anynana]	5265	10	1.82e-25	89.46	NA	NA	NA	NA	NA	TRANSMEMBRANE (PHOBIUS); NON_CYTOPLASMIC_DOMAIN (PHOBIUS); CYTOPLASMIC_DOMAIN (PHOBIUS)	no GO terms	no GO terms	Adult	4799.72	3.10386	0.220112	2.62593e-44	9.17197e-43
BANY.1.2.g01987	[INTERPRO, BLASTED, MAPPED, ANNOTATED]	Sodium/calcium exchanger 2	sodium/calcium exchanger 3, partial [Zootermopsis nevadensis]	7158	10	6.54e-17	91.67	5	F:GO:0005432; P:GO:0006816; P:GO:0007154; C:GO:0016021; P:GO:0035725	F:calcium:sodium antiporter activity; P:calcium ion transport; P:cell communication; C:integral component of membrane; P:sodium ion transmembrane transport	NA	NA	IPR038081 (G3DSA:2.60.40.GENE3D)	no GO terms	no GO terms	Adult	475.694	6.13333	0.455082	3.01864e-44	1.05193e-42
BANY.1.2.g00846	[INTERPRO, BLASTED, MAPPED, ANNOTATED]	cytochrome b5-like	cytochrome b5-like [Bicyclus anynana]	396	10	1.87e-90	86.35	3	C:GO:0016021; F:GO:0020037; F:GO:0046872	C:integral component of membrane; F:heme binding; F:metal ion binding	NA	NA	IPR001199 (PRINTS); IPR001199 (SMART); IPR036400 (G3DSA:3.10.120.GENE3D); IPR001199 (PFAM); PTHR19359 (PANTHER); PTHR19359:SF14 (PANTHER); IPR018506 (PROSITE_PATTERNS); TRANSMEMBRANE (PHOBIUS); NON_CYTOPLASMIC_DOMAIN (PHOBIUS); CYTOPLASMIC_DOMAIN (PHOBIUS); IPR001199 (PROSITE_PROFILES); IPR036400 (SUPERFAMILY); TMhelix (TMHMM)	F:GO:0020037	F:heme binding	Adult	257.086	2.86427	0.206177	3.1945e-44	1.11066e-42
BANY.1.2.g20033	[INTERPRO, BLASTED, MAPPED, ANNOTATED]	ubiquitin carboxyl-terminal hydrolase isozyme L3	ubiquitin carboxyl-terminal hydrolase isozyme L3 [Bicyclus anynana]	699	10	7.74e-171	93.65	2	F:GO:0004843; P:GO:0006511	F:thiol-dependent ubiquitin-specific protease activity; P:ubiquitin-dependent protein catabolic process	EC:3.4.19.12	Ubiquitinyl hydrolase 1	IPR001578 (PRINTS); IPR001578 (PFAM); IPR036959 (G3DSA:3.40.532.GENE3D); IPR001578 (PANTHER); PTHR10589:SF24 (PANTHER); IPR001578 (PROSITE_PATTERNS); cd09616 (CDD); IPR038765 (SUPERFAMILY)	F:GO:0004843; P:GO:0006511	F:thiol-dependent ubiquitin-specific protease activity; P:ubiquitin-dependent protein catabolic process	Larva	11952.1	-4.333	0.327548	3.46594e-44	1.20227e-42
BANY.1.2.g12752	[INTERPRO, BLASTED, MAPPED, ANNOTATED]	uncharacterized protein LOC112048849	uncharacterized protein LOC112048849 [Bicyclus anynana]	2289	10	0	87.77	2	F:GO:0003676; F:GO:0008270	F:nucleic acid binding; F:zinc ion binding	NA	NA	IPR013087 (SMART); PTHR24409:SF320 (PANTHER); PTHR24409 (PANTHER); IPR013087 (PROSITE_PATTERNS); IPR013087 (PROSITE_PATTERNS); IPR013087 (PROSITE_PATTERNS); IPR013087 (PROSITE_PROFILES)	F:GO:0003676	F:nucleic acid binding	Larva	16956.3	-2.65665	0.192225	4.49413e-44	1.55536e-42
BANY.1.2.g06355	[INTERPRO, BLASTED, MAPPED, ANNOTATED]	thymosin beta isoform X1	thymosin beta isoform X3 [Vanessa tameamea]	3498	10	6.53e-20	97.33	2	F:GO:0003785; P:GO:0007015	F:actin monomer binding; P:actin filament organization	NA	NA	TRANSMEMBRANE (PHOBIUS); NON_CYTOPLASMIC_DOMAIN (PHOBIUS); CYTOPLASMIC_DOMAIN (PHOBIUS)	no GO terms	no GO terms	Larva	9534.85	-2.66468	0.197364	5.41106e-44	1.86842e-42
BANY.1.2.g03404	[INTERPRO, BLASTED, MAPPED, ANNOTATED]	growth/differentiation factor 8-like	growth/differentiation factor 8-like, partial [Bicyclus anynana]	2393	10	1.4e-84	97.8	3	C:GO:0005576; P:GO:0007165; F:GO:0008083	C:extracellular region; P:signal transduction; F:growth factor activity	NA	NA	no IPS match	no IPS match	no IPS match	Larva	256.587	-4.71608	0.359628	5.9902e-44	2.06368e-42
BANY.1.2.g14005	[INTERPRO, BLASTED]	aminopeptidase N	aminopeptidase N [Bicyclus anynana]	18264	10	5.31e-48	88.58	NA	NA	NA	NA	NA	IPR042097 (G3DSA:2.60.40.GENE3D); IPR034016 (CDD)	no GO terms	no GO terms	Adult	6406.89	2.44402	0.18416	6.16724e-44	2.11985e-42
BANY.1.2.g20351	[INTERPRO, BLASTED, MAPPED, ANNOTATED]	leucine-rich repeat-containing protein 24-like	leucine-rich repeat-containing protein 24-like [Bicyclus anynana]	1752	10	0	87.51	2	F:GO:0005515; C:GO:0016021	F:protein binding; C:integral component of membrane	NA	NA	IPR003599 (SMART); IPR003591 (SMART); IPR000483 (SMART); IPR013783 (G3DSA:2.60.40.GENE3D); IPR032675 (G3DSA:3.80.10.GENE3D); IPR032675 (G3DSA:3.80.10.GENE3D); IPR001611 (PFAM); PF13927 (PFAM); mobidb-lite (MOBIDB_LITE); PTHR24366:SF87 (PANTHER); PTHR24366 (PANTHER); SIGNAL_PEPTIDE (PHOBIUS); SIGNAL_PEPTIDE_N_REGION (PHOBIUS); NON_CYTOPLASMIC_DOMAIN (PHOBIUS); TRANSMEMBRANE (PHOBIUS); CYTOPLASMIC_…	F:GO:0005515	F:protein binding	Adult	377.821	4.50978	0.3552	6.95866e-44	2.38646e-42
BANY.1.2.g13558	[INTERPRO, BLASTED]	protein ALP1-like	PREDICTED: uncharacterized protein LOC106132748 [Amyelois transitella]	67697	10	9.59e-131	71.97	NA	NA	NA	NA	NA	IPR027806 (PFAM); PTHR22930:SF161 (PANTHER); PTHR22930 (PANTHER)	no GO terms	no GO terms	Adult	636.914	4.52242	0.363273	6.99402e-44	2.39316e-42
BANY.1.2.g24300	[INTERPRO, BLASTED, MAPPED]	serine protease snake-like	serine protease snake-like [Bicyclus anynana]	7951	10	6.15e-70	55.27	5	F:GO:0004252; P:GO:0006508; F:GO:0008233; F:GO:0008236; F:GO:0016787	F:serine-type endopeptidase activity; P:proteolysis; F:peptidase activity; F:serine-type peptidase activity; F:hydrolase activity	NA	NA	no IPS match	no IPS match	no IPS match	Larva	281.629	-4.07618	0.311292	7.73957e-44	2.64229e-42
BANY.1.2.g08189	[INTERPRO, BLASTED, MAPPED, ANNOTATED]	elongation of very long chain fatty acids protein 7-like	elongation of very long chain fatty acids protein 7-like [Bicyclus anynana]	8495	10	6.35e-89	75.23	3	P:GO:0006631; C:GO:0016020; F:GO:0016747	P:fatty acid metabolic process; C:membrane; F:transferase activity, transferring acyl groups other than amino-acyl groups	NA	NA	TRANSMEMBRANE (PHOBIUS); TRANSMEMBRANE (PHOBIUS); NON_CYTOPLASMIC_DOMAIN (PHOBIUS); CYTOPLASMIC_DOMAIN (PHOBIUS); CYTOPLASMIC_DOMAIN (PHOBIUS); TMhelix (TMHMM); TMhelix (TMHMM)	no GO terms	no GO terms	Adult	207.662	3.44602	0.252969	8.78079e-44	2.99101e-42
BANY.1.2.g14688	[INTERPRO, BLASTED, MAPPED, ANNOTATED]	cytochrome P450	cytochrome P450 6k1-like [Bicyclus anynana]	8382	10	1.47e-46	82.72	6	F:GO:0004497; F:GO:0005506; C:GO:0016021; F:GO:0016705; F:GO:0020037; P:GO:0055114	F:monooxygenase activity; F:iron ion binding; C:integral component of membrane; F:oxidoreductase activity, acting on paired donors, with incorporation or reduction of molecular oxygen; F:heme binding; P:oxidation-reduction process	NA	NA	IPR002401 (PRINTS); IPR036396 (G3DSA:1.10.630.GENE3D); IPR001128 (PFAM); mobidb-lite (MOBIDB_LITE); PTHR24292:SF87 (PANTHER); PTHR24292 (PANTHER); IPR017972 (PROSITE_PATTERNS); IPR036396 (SUPERFAMILY)	F:GO:0005506; F:GO:0016705; F:GO:0020037; P:GO:0055114	F:iron ion binding; F:oxidoreductase activity, acting on paired donors, with incorporation or reduction of molecular oxygen; F:heme binding; P:oxidation-reduction process	Adult	548.969	10.4428	0.743379	9.36142e-44	3.18162e-42
BANY.1.2.g06863	[INTERPRO, BLASTED, MAPPED, ANNOTATED]	general odorant-binding protein 1-like	general odorant-binding protein 1-like isoform X2 [Bicyclus anynana]	3184	10	7.62e-32	95.1	1	F:GO:0005549	F:odorant binding	NA	NA	mobidb-lite (MOBIDB_LITE)	no GO terms	no GO terms	Adult	360.677	9.17061	0.651342	9.60264e-44	3.25628e-42
BANY.1.2.g12941	[INTERPRO, BLASTED, MAPPED, ANNOTATED]	toll-like receptor 13	slit homolog 2 protein-like [Bicyclus anynana]	1896	10	0	84.1	2	F:GO:0005515; C:GO:0016021	F:protein binding; C:integral component of membrane	NA	NA	IPR003591 (SMART); IPR001611 (PFAM); IPR032675 (G3DSA:3.80.10.GENE3D); IPR032675 (G3DSA:3.80.10.GENE3D); IPR032675 (G3DSA:3.80.10.GENE3D); IPR032675 (G3DSA:3.80.10.GENE3D); mobidb-lite (MOBIDB_LITE); PTHR45712 (PANTHER); TRANSMEMBRANE (PHOBIUS); NON_CYTOPLASMIC_DOMAIN (PHOBIUS); CYTOPLASMIC_DOMAIN (PHOBIUS); IPR001611 (PROSITE_PROFILES); IPR001611 (PROSITE_PROFILES); IPR001611 (PROSITE_PROFILES);…	F:GO:0005515	F:protein binding	Adult	595.953	2.46233	0.184322	9.6458e-44	3.25632e-42
BANY.1.2.g16849	[INTERPRO, BLASTED]	uncharacterized protein LOC112051723	uncharacterized protein LOC112051723 [Bicyclus anynana]	11264	10	5.95e-45	67.77	NA	NA	NA	NA	NA	NON_CYTOPLASMIC_DOMAIN (PHOBIUS); SIGNAL_PEPTIDE_H_REGION (PHOBIUS); SIGNAL_PEPTIDE_C_REGION (PHOBIUS); SIGNAL_PEPTIDE (PHOBIUS); SIGNAL_PEPTIDE_N_REGION (PHOBIUS); SignalP-noTM (SIGNALP_EUK)	no GO terms	no GO terms	Adult	278.575	7.78556	0.588607	9.64563e-44	3.25632e-42
BANY.1.2.g14900	[INTERPRO, BLASTED, MAPPED, ANNOTATED]	larval cuticle protein A2B-like	larval cuticle protein A2B-like [Bicyclus anynana]	1728	10	3.16e-105	65.33	1	F:GO:0042302	F:structural constituent of cuticle	NA	NA	IPR000618 (PRINTS); IPR000618 (PFAM); PTHR12236 (PANTHER); PTHR12236:SF77 (PANTHER); IPR031311 (PROSITE_PATTERNS); SIGNAL_PEPTIDE_H_REGION (PHOBIUS); NON_CYTOPLASMIC_DOMAIN (PHOBIUS); SIGNAL_PEPTIDE (PHOBIUS); SIGNAL_PEPTIDE_N_REGION (PHOBIUS); SIGNAL_PEPTIDE_C_REGION (PHOBIUS); IPR000618 (PROSITE_PROFILES)	F:GO:0042302	F:structural constituent of cuticle	Adult	207.341	8.07792	0.579666	9.98676e-44	3.36391e-42
BANY.1.2.g11016	[INTERPRO, BLASTED, MAPPED, ANNOTATED]	sodium/potassium/calcium exchanger Nckx30C	sodium/potassium/calcium exchanger Nckx30C [Bicyclus anynana]	1053	10	3.39e-43	98	5	F:GO:0008273; C:GO:0016021; P:GO:0035725; P:GO:0071805; P:GO:0098656	F:calcium, potassium:sodium antiporter activity; C:integral component of membrane; P:sodium ion transmembrane transport; P:potassium ion transmembrane transport; P:anion transmembrane transport	NA	NA	no IPS match	no IPS match	no IPS match	Adult	110.342	5.43431	0.400758	1.04485e-43	3.51161e-42
BANY.1.2.g12173	[INTERPRO, BLASTED, MAPPED, ANNOTATED]	nitric oxide synthase-like protein	nitric oxide synthase-like protein isoform X2 [Bicyclus anynana]	27229	10	3.19e-100	76.27	3	P:GO:0008152; F:GO:0010181; F:GO:0016491	P:metabolic process; F:FMN binding; F:oxidoreductase activity	NA	NA	IPR029039 (G3DSA:3.40.50.GENE3D); IPR008254 (PFAM); PTHR19384 (PANTHER); PTHR19384:SF76 (PANTHER); IPR029039 (SUPERFAMILY)	F:GO:0010181	F:FMN binding	Adult	176.878	3.88495	0.287949	1.28716e-43	4.31642e-42
BANY.1.2.g09583	[INTERPRO, BLASTED]	uncharacterized protein LOC112046673 isoform X2	uncharacterized protein LOC112046673 isoform X2 [Bicyclus anynana]	495	10	6.98e-98	97.63	NA	NA	NA	NA	NA	Coil (COILS); mobidb-lite (MOBIDB_LITE); mobidb-lite (MOBIDB_LITE); IPR009263 (PROSITE_PROFILES)	no GO terms	no GO terms	Larva	172.317	-2.51812	0.183591	1.34495e-43	4.50023e-42
BANY.1.2.g17556	[INTERPRO, BLASTED]	voltage-dependent calcium channel subunit alpha-2/delta-3	voltage-dependent calcium channel subunit alpha-2/delta-4 isoform X2 [Bicyclus anynana]	27892	10	4.57e-67	94.66	NA	NA	NA	NA	NA	no IPS match	no IPS match	no IPS match	Adult	483.425	2.28589	0.168832	1.40101e-43	4.67744e-42
BANY.1.2.g10483	[INTERPRO, BLASTED, MAPPED, ANNOTATED]	eukaryotic translation initiation factor 2A	eukaryotic translation initiation factor 2A [Bicyclus anynana]	11110	10	5.13e-44	90.74	2	F:GO:0003743; P:GO:0006413	F:translation initiation factor activity; P:translational initiation	NA	NA	mobidb-lite (MOBIDB_LITE); TRANSMEMBRANE (PHOBIUS); SIGNAL_PEPTIDE_C_REGION (PHOBIUS); CYTOPLASMIC_DOMAIN (PHOBIUS); SIGNAL_PEPTIDE_N_REGION (PHOBIUS); SIGNAL_PEPTIDE (PHOBIUS); NON_CYTOPLASMIC_DOMAIN (PHOBIUS); SIGNAL_PEPTIDE_H_REGION (PHOBIUS); TMhelix (TMHMM); TMhelix (TMHMM)	no GO terms	no GO terms	Larva	628.867	-1.61999	0.118393	1.64681e-43	5.486e-42
BANY.1.2.g07571	[INTERPRO, BLASTED, MAPPED, ANNOTATED]	homogentisate 1,2-dioxygenase	homogentisate 1,2-dioxygenase [Bicyclus anynana]	6624	10	3.86e-27	93.67	4	F:GO:0004411; P:GO:0006559; P:GO:0006570; P:GO:0055114	F:homogentisate 1,2-dioxygenase activity; P:L-phenylalanine catabolic process; P:tyrosine metabolic process; P:oxidation-reduction process	EC:1.13.11; EC:1.13.11.5	Acting on single donors with incorporation of molecular oxygen (oxygenases). The oxygen incorporated need not be derived from O(2); Homogentisate 1,2-dioxygenase	CYTOPLASMIC_DOMAIN (PHOBIUS); TRANSMEMBRANE (PHOBIUS); NON_CYTOPLASMIC_DOMAIN (PHOBIUS); TMhelix (TMHMM)	no GO terms	no GO terms	Adult	1486.97	5.88025	0.476975	1.6534e-43	5.49582e-42
BANY.1.2.g22949	[INTERPRO, BLASTED, MAPPED]	mucin-2-like isoform X1	LOW QUALITY PROTEIN: mucin-2-like [Bicyclus anynana]	13628	10	0	72.15	2	C:GO:0016020; C:GO:0016021	C:membrane; C:integral component of membrane	NA	NA	mobidb-lite (MOBIDB_LITE); mobidb-lite (MOBIDB_LITE); mobidb-lite (MOBIDB_LITE); mobidb-lite (MOBIDB_LITE); mobidb-lite (MOBIDB_LITE); mobidb-lite (MOBIDB_LITE); mobidb-lite (MOBIDB_LITE); mobidb-lite (MOBIDB_LITE); mobidb-lite (MOBIDB_LITE); mobidb-lite (MOBIDB_LITE); mobidb-lite (MOBIDB_LITE); mobidb-lite (MOBIDB_LITE); mobidb-lite (MOBIDB_LITE); mobidb-lite (MOBIDB_LITE); mobidb-lite (MOBIDB_L…	no GO terms	no GO terms	Adult	202.921	7.3829	0.532976	2.2972e-43	7.61906e-42
BANY.1.2.g07340	[INTERPRO, BLASTED, MAPPED, ANNOTATED]	Transposon Tf2-9 polyprotein	hypothetical protein B5X24_HaOG209368 [Helicoverpa armigera]	28251	10	0	72.17	4	F:GO:0003676; F:GO:0004190; P:GO:0006508; P:GO:0015074	F:nucleic acid binding; F:aspartic-type endopeptidase activity; P:proteolysis; P:DNA integration	NA	NA	G3DSA:3.10.20.370 (GENE3D); IPR001584 (PFAM); G3DSA:3.10.10.10 (GENE3D); IPR041577 (PFAM); IPR000477 (PFAM); IPR021109 (G3DSA:2.40.70.GENE3D); G3DSA:3.30.70.270 (GENE3D); IPR036397 (G3DSA:3.30.420.GENE3D); G3DSA:3.30.70.270 (GENE3D); IPR041588 (PFAM); G3DSA:2.30.30.140 (GENE3D); G3DSA:1.10.340.70 (GENE3D); G3DSA:1.10.10.2300 (GENE3D); mobidb-lite (MOBIDB_LITE); PTHR24559 (PANTHER); PTHR24559:SF25…	F:GO:0003676; F:GO:0004190; P:GO:0006508; P:GO:0015074	F:nucleic acid binding; F:aspartic-type endopeptidase activity; P:proteolysis; P:DNA integration	Adult	124.346	4.98489	0.366704	2.52823e-43	8.36693e-42
BANY.1.2.g04483	[INTERPRO, BLASTED]	TPPP family protein CG45057-like	TPPP family protein CG45057-like [Bicyclus anynana]	6938	10	7.94e-52	95.84	NA	NA	NA	NA	NA	Coil (COILS); IPR008907 (PFAM); G3DSA:1.10.238.10 (GENE3D); IPR008907 (PANTHER); PTHR12932:SF9 (PANTHER); IPR011992 (SUPERFAMILY)	no GO terms	no GO terms	Adult	514.471	2.55677	0.188633	2.89706e-43	9.56663e-42
BANY.1.2.g16547	[INTERPRO, BLASTED, MAPPED, ANNOTATED]	transient receptor potential cation channel protein painless-like isoform X1	transient receptor potential cation channel protein painless-like isoform X2 [Bicyclus anynana]	411	10	1.09e-78	75.84	2	F:GO:0005515; P:GO:0006810	F:protein binding; P:transport	NA	NA	IPR002110 (SMART); IPR036770 (G3DSA:1.25.40.GENE3D); IPR036770 (SUPERFAMILY)	F:GO:0005515	F:protein binding	Larva	157.441	-7.01336	0.506772	3.06461e-43	1.00774e-41
BANY.1.2.g11985	[INTERPRO, BLASTED]	protein unzipped	protein unzipped-like [Bicyclus anynana]	17358	10	0	86.95	NA	NA	NA	NA	NA	G3DSA:2.170.15.10 (GENE3D); mobidb-lite (MOBIDB_LITE); mobidb-lite (MOBIDB_LITE); PTHR31649 (PANTHER); PTHR31649:SF11 (PANTHER); SSF56973 (SUPERFAMILY)	no GO terms	no GO terms	Adult	3251.38	2.88146	0.223049	3.06505e-43	1.00774e-41
BANY.1.2.g25138	[INTERPRO, BLASTED, MAPPED, ANNOTATED]	transferrin 1	transferrin-like, partial [Bicyclus anynana]	17434	10	3.73e-34	91.44	4	C:GO:0005615; P:GO:0006811; F:GO:0046872; P:GO:0055072	C:extracellular space; P:ion transport; F:metal ion binding; P:iron ion homeostasis	NA	NA	no IPS match	no IPS match	no IPS match	Adult	1248.21	5.00064	0.365683	3.07961e-43	1.01033e-41
BANY.1.2.g04379	[INTERPRO, BLASTED]	histone-lysine N-methyltransferase SETMAR-like	histone-lysine N-methyltransferase SETMAR-like [Corapipo altera]	12411	10	2.69e-175	78.41	NA	NA	NA	NA	NA	IPR001888 (PFAM); G3DSA:3.30.420.470 (GENE3D); PTHR46060 (PANTHER)	no GO terms	no GO terms	Adult	3493.53	7.388	0.57872	3.35457e-43	1.09815e-41
BANY.1.2.g12482	[INTERPRO, BLASTED]	uncharacterized protein LOC101744245	uncharacterized protein LOC101744245 [Bombyx mori]	21838	10	1.1e-137	66.41	NA	NA	NA	NA	NA	IPR038717 (PFAM); PTHR33939 (PANTHER)	no GO terms	no GO terms	Adult	336.075	3.46031	0.262685	3.36815e-43	1.10021e-41
BANY.1.2.g23189	[INTERPRO, BLASTED, MAPPED, ANNOTATED]	transmembrane protein 151B-like	transmembrane protein 151B-like [Bicyclus anynana]	17859	10	0	88.33	1	C:GO:0016021	C:integral component of membrane	NA	NA	IPR026767 (PFAM)	no GO terms	no GO terms	Adult	139.113	3.02052	0.222241	3.56709e-43	1.16269e-41
BANY.1.2.g05350	[INTERPRO, BLASTED, MAPPED, ANNOTATED]	serine protease inhibitor-like	serine protease inhibitor-like [Bicyclus anynana]	1197	10	0	85.59	1	C:GO:0005615	C:extracellular space	NA	NA	IPR023796 (SMART); IPR042185 (G3DSA:2.30.39.GENE3D); IPR023796 (PFAM); IPR042178 (G3DSA:3.30.497.GENE3D); PTHR11461:SF162 (PANTHER); IPR000215 (PANTHER); NON_CYTOPLASMIC_DOMAIN (PHOBIUS); SIGNAL_PEPTIDE (PHOBIUS); SIGNAL_PEPTIDE_H_REGION (PHOBIUS); SIGNAL_PEPTIDE_N_REGION (PHOBIUS); SIGNAL_PEPTIDE_C_REGION (PHOBIUS); cd00172 (CDD); IPR036186 (SUPERFAMILY)	C:GO:0005615	C:extracellular space	Adult	268.338	5.70568	0.409944	3.75787e-43	1.22224e-41
BANY.1.2.g17338	[INTERPRO, BLASTED, MAPPED, ANNOTATED]	prion-like-(Q/N-rich) domain-bearing protein 25	prion-like-(Q/N-rich) domain-bearing protein 25 [Bicyclus anynana]	10140	10	3.3e-19	82.35	6	F:GO:0003924; F:GO:0003964; F:GO:0004519; F:GO:0005525; P:GO:0006278; P:GO:0090305	F:GTPase activity; F:RNA-directed DNA polymerase activity; F:endonuclease activity; F:GTP binding; P:RNA-dependent DNA biosynthetic process; P:nucleic acid phosphodiester bond hydrolysis	EC:2.7.7.49; EC:3.6.1.15	RNA-directed DNA polymerase; Nucleoside-triphosphate phosphatase	mobidb-lite (MOBIDB_LITE)	no GO terms	no GO terms	Adult	1142.08	4.39969	0.337869	3.97901e-43	1.29138e-41
BANY.1.2.g11968	[INTERPRO, BLASTED]	whirlin isoform X3	uncharacterized protein LOC112048305 [Bicyclus anynana]	64431	10	2.7e-29	93.42	NA	NA	NA	NA	NA	no IPS match	no IPS match	no IPS match	Adult	314.783	4.40218	0.337028	4.15112e-43	1.34436e-41
BANY.1.2.g02650	[INTERPRO, BLASTED, MAPPED, ANNOTATED]	sensory neuron membrane protein 1	indole-3-acetaldehyde oxidase-like [Bicyclus anynana]	14399	10	1.97e-51	83.37	4	C:GO:0005886; P:GO:0007608; C:GO:0016021; P:GO:0050896	C:plasma membrane; P:sensory perception of smell; C:integral component of membrane; P:response to stimulus	NA	NA	CYTOPLASMIC_DOMAIN (PHOBIUS); NON_CYTOPLASMIC_DOMAIN (PHOBIUS); TRANSMEMBRANE (PHOBIUS); TMhelix (TMHMM)	no GO terms	no GO terms	Adult	297.96	8.93769	0.648229	6.05801e-43	1.95772e-41
BANY.1.2.g08693	[INTERPRO, BLASTED, MAPPED, ANNOTATED]	microtubule-associated protein futsch-like	microtubule-associated protein futsch-like [Bicyclus anynana]	16655	10	0	72.37	3	P:GO:0000226; C:GO:0005874; F:GO:0008017	P:microtubule cytoskeleton organization; C:microtubule; F:microtubule binding	NA	NA	mobidb-lite (MOBIDB_LITE); mobidb-lite (MOBIDB_LITE); mobidb-lite (MOBIDB_LITE); mobidb-lite (MOBIDB_LITE); mobidb-lite (MOBIDB_LITE); mobidb-lite (MOBIDB_LITE); mobidb-lite (MOBIDB_LITE); mobidb-lite (MOBIDB_LITE); mobidb-lite (MOBIDB_LITE); mobidb-lite (MOBIDB_LITE); mobidb-lite (MOBIDB_LITE); mobidb-lite (MOBIDB_LITE); mobidb-lite (MOBIDB_LITE); mobidb-lite (MOBIDB_LITE); mobidb-lite (MOBIDB_L…	P:GO:0000226; C:GO:0005874; F:GO:0008017	P:microtubule cytoskeleton organization; C:microtubule; F:microtubule binding	Adult	8620.04	2.30413	0.167662	7.02188e-43	2.26437e-41
BANY.1.2.g00440	[INTERPRO, BLASTED, MAPPED, ANNOTATED]	reverse transcriptase	uncharacterized protein LOC112044210 [Bicyclus anynana]	5041	10	1.9e-29	78.39	2	F:GO:0008146; P:GO:0090304	F:sulfotransferase activity; P:nucleic acid metabolic process	NA	NA	G3DSA:3.40.50.300 (GENE3D); IPR000863 (PFAM); PTHR11783 (PANTHER); PTHR11783:SF150 (PANTHER); NON_CYTOPLASMIC_DOMAIN (PHOBIUS); TRANSMEMBRANE (PHOBIUS); CYTOPLASMIC_DOMAIN (PHOBIUS); IPR027417 (SUPERFAMILY); TMhelix (TMHMM)	F:GO:0008146	F:sulfotransferase activity	Adult	412.979	7.33004	0.594708	7.31204e-43	2.35292e-41
BANY.1.2.g01780	[INTERPRO, BLASTED]	trithorax group protein osa-like	uncharacterized protein LOC112053357 [Bicyclus anynana]	678	10	5.02e-147	78.48	NA	NA	NA	NA	NA	TRANSMEMBRANE (PHOBIUS); NON_CYTOPLASMIC_DOMAIN (PHOBIUS); CYTOPLASMIC_DOMAIN (PHOBIUS); TMhelix (TMHMM)	no GO terms	no GO terms	Adult	3562.09	3.30328	0.258589	7.63284e-43	2.45094e-41
BANY.1.2.g05221	[INTERPRO, BLASTED]	protein FAM107B	unnamed protein product [Leptidea sinapis]	23627	10	3.13e-10	99.46	NA	NA	NA	NA	NA	CYTOPLASMIC_DOMAIN (PHOBIUS); NON_CYTOPLASMIC_DOMAIN (PHOBIUS); TRANSMEMBRANE (PHOBIUS); TMhelix (TMHMM)	no GO terms	no GO terms	Adult	492.907	2.9521	0.221088	8.0758e-43	2.58768e-41
BANY.1.2.g21555	[INTERPRO, BLASTED, MAPPED, ANNOTATED]	proteasome subunit alpha type-1	proteasome subunit alpha type-1 [Bicyclus anynana]	5297	10	1.64e-37	94.35	5	F:GO:0004298; C:GO:0005634; C:GO:0005737; P:GO:0006511; C:GO:0019773	F:threonine-type endopeptidase activity; C:nucleus; C:cytoplasm; P:ubiquitin-dependent protein catabolic process; C:proteasome core complex, alpha-subunit complex	EC:3.4.25	Acting on peptide bonds (peptidases)	no IPS match	no IPS match	no IPS match	Larva	1507.4	-3.70333	0.275326	9.00594e-43	2.87962e-41
BANY.1.2.g16414	[INTERPRO, BLASTED, MAPPED, ANNOTATED]	Glycine receptor subunit beta	hypothetical protein B5V51_9559 [Heliothis virescens]	21729	10	5.61e-49	97.5	5	F:GO:0004888; F:GO:0005230; C:GO:0005886; C:GO:0016021; P:GO:0034220	F:transmembrane signaling receptor activity; F:extracellular ligand-gated ion channel activity; C:plasma membrane; C:integral component of membrane; P:ion transmembrane transport	NA	NA	TRANSMEMBRANE (PHOBIUS); CYTOPLASMIC_DOMAIN (PHOBIUS); NON_CYTOPLASMIC_DOMAIN (PHOBIUS); TMhelix (TMHMM)	no GO terms	no GO terms	Adult	531.259	5.5239	0.426039	1.03801e-42	3.31198e-41
BANY.1.2.g23770	[INTERPRO, BLASTED]	pupal cuticle protein PCP52-like	cuticle protein 16.5-like [Bicyclus anynana]	2701	10	1.39e-48	76.02	NA	NA	NA	NA	NA	no IPS match	no IPS match	no IPS match	Adult	177.03	5.40215	0.394762	1.17534e-42	3.74227e-41
BANY.1.2.g13762	[INTERPRO, BLASTED, MAPPED, ANNOTATED]	nidogen-1 isoform X2	nidogen-1-like [Bicyclus anynana]	11550	10	0	79.84	3	F:GO:0005509; P:GO:0007160; C:GO:0016020	F:calcium ion binding; P:cell-matrix adhesion; C:membrane	NA	NA	IPR006605 (SMART); IPR001881 (SMART); IPR000742 (SMART); IPR006605 (PFAM); G3DSA:2.40.155.10 (GENE3D); IPR001881 (PFAM); G3DSA:2.10.25.10 (GENE3D); PTHR24034:SF88 (PANTHER); PTHR24034 (PANTHER); IPR018097 (PROSITE_PATTERNS); IPR000152 (PROSITE_PATTERNS); IPR013032 (PROSITE_PATTERNS); IPR013032 (PROSITE_PATTERNS); IPR000742 (PROSITE_PROFILES); IPR000742 (PROSITE_PROFILES); IPR006605 (PROSITE_PROFI…	F:GO:0005509	F:calcium ion binding	Larva	955.903	-6.03148	0.453327	1.3268e-42	4.21565e-41
BANY.1.2.g13111	[INTERPRO, BLASTED, MAPPED, ANNOTATED]	calbindin-32 isoform X2	calbindin-32 [Bicyclus anynana]	5133	10	3.7e-20	98.2	1	F:GO:0005509	F:calcium ion binding	NA	NA	no IPS match	no IPS match	no IPS match	Adult	201.503	5.20263	0.378758	1.55528e-42	4.93123e-41
BANY.1.2.g06004	[INTERPRO, BLASTED, MAPPED, ANNOTATED]	NADH dehydrogenase [ubiquinone] 1 alpha subcomplex subunit 5	NADH dehydrogenase [ubiquinone] 1 alpha subcomplex subunit 5 [Bicyclus anynana]	2481	10	9.5e-30	92.98	2	C:GO:0005747; P:GO:0022904	C:mitochondrial respiratory chain complex I; P:respiratory electron transport chain	NA	NA	no IPS match	no IPS match	no IPS match	Adult	2191.08	2.27515	0.170145	2.02958e-42	6.42162e-41
BANY.1.2.g20056	[INTERPRO, BLASTED]	Neurexin domain-containing protein	uncharacterized protein LOC112053749 [Bicyclus anynana]	7428	10	7.78e-20	82.08	NA	NA	NA	NA	NA	no IPS match	no IPS match	no IPS match	Adult	1959.83	5.47279	0.416455	2.15371e-42	6.80016e-41
BANY.1.2.g09179	[INTERPRO, BLASTED, MAPPED, ANNOTATED]	Broad-complex core protein isoform 6	Broad-complex core protein isoform 6 [Papilio xuthus]	4837	10	7.43e-50	80.83	1	F:GO:0003676	F:nucleic acid binding	NA	NA	mobidb-lite (MOBIDB_LITE); mobidb-lite (MOBIDB_LITE); mobidb-lite (MOBIDB_LITE); mobidb-lite (MOBIDB_LITE); SIGNAL_PEPTIDE (PHOBIUS); SIGNAL_PEPTIDE_H_REGION (PHOBIUS); TRANSMEMBRANE (PHOBIUS); SIGNAL_PEPTIDE_C_REGION (PHOBIUS); CYTOPLASMIC_DOMAIN (PHOBIUS); SIGNAL_PEPTIDE_N_REGION (PHOBIUS); NON_CYTOPLASMIC_DOMAIN (PHOBIUS); SignalP-TM (SIGNALP_GRAM_POSITIVE)	no GO terms	no GO terms	Larva	223.801	-6.83803	0.489766	2.29273e-42	7.22402e-41
BANY.1.2.g14386	[INTERPRO, BLASTED, MAPPED, ANNOTATED]	mpv17-like protein	mpv17-like protein [Bicyclus anynana]	11273	10	2.61e-41	94.11	1	C:GO:0016021	C:integral component of membrane	NA	NA	no IPS match	no IPS match	no IPS match	Adult	195.609	5.78371	0.466962	2.84741e-42	8.95306e-41
BANY.1.2.g02024	[INTERPRO, BLASTED, MAPPED, ANNOTATED]	succinate dehydrogenase [ubiquinone] cytochrome b small subunit, mitochondrial	succinate dehydrogenase [ubiquinone] cytochrome b small subunit, mitochondrial [Bicyclus anynana]	3392	10	5.6e-31	95.6	4	C:GO:0005743; P:GO:0006099; C:GO:0016021; F:GO:0046872	C:mitochondrial inner membrane; P:tricarboxylic acid cycle; C:integral component of membrane; F:metal ion binding	NA	NA	no IPS match	no IPS match	no IPS match	Adult	959.848	2.11952	0.158579	4.13019e-42	1.29596e-40
BANY.1.2.g13004	[INTERPRO, BLASTED, MAPPED]	uncharacterized protein LOC112049033	uncharacterized protein LOC112049033 [Bicyclus anynana]	471	10	9.93e-80	61.63	2	C:GO:0016020; C:GO:0016021	C:membrane; C:integral component of membrane	NA	NA	no IPS match	no IPS match	no IPS match	Adult	156.073	3.39398	0.255107	5.77391e-42	1.80796e-40
BANY.1.2.g24731	[INTERPRO, BLASTED, MAPPED, ANNOTATED]	sodium- and chloride-dependent GABA transporter 1	PREDICTED: sodium- and chloride-dependent GABA transporter 1-like, partial [Papilio machaon]	10238	10	6.79e-36	100	4	F:GO:0005328; P:GO:0006836; C:GO:0016021; P:GO:0055085	F:neurotransmitter:sodium symporter activity; P:neurotransmitter transport; C:integral component of membrane; P:transmembrane transport	NA	NA	TRANSMEMBRANE (PHOBIUS); SIGNAL_PEPTIDE_H_REGION (PHOBIUS); NON_CYTOPLASMIC_DOMAIN (PHOBIUS); SIGNAL_PEPTIDE_C_REGION (PHOBIUS); SIGNAL_PEPTIDE_N_REGION (PHOBIUS); SIGNAL_PEPTIDE (PHOBIUS); CYTOPLASMIC_DOMAIN (PHOBIUS); TMhelix (TMHMM)	no GO terms	no GO terms	Adult	1490.94	5.3294	0.468564	6.49101e-42	2.02831e-40
BANY.1.2.g04573	[INTERPRO, BLASTED]	four-domain proteases inhibitor-like	PREDICTED: four-domain proteases inhibitor-like, partial [Plutella xylostella]	13313	10	2.08e-26	91.14	NA	NA	NA	NA	NA	mobidb-lite (MOBIDB_LITE)	no GO terms	no GO terms	Larva	5177.85	-5.37978	0.413274	7.45968e-42	2.32619e-40
BANY.1.2.g14794	[INTERPRO, BLASTED, MAPPED, ANNOTATED]	cytochrome c oxidase subunit 6C-like	cytochrome c oxidase subunit 6C-like [Bicyclus anynana]	930	10	5.29e-29	87.02	1	C:GO:0016021	C:integral component of membrane	NA	NA	IPR037169 (G3DSA:4.10.93.GENE3D); IPR034884 (PFAM); PTHR12916:SF0 (PANTHER); PTHR12916 (PANTHER); NON_CYTOPLASMIC_DOMAIN (PHOBIUS); TRANSMEMBRANE (PHOBIUS); CYTOPLASMIC_DOMAIN (PHOBIUS); PD015032 (PRODOM); IPR037169 (SUPERFAMILY); TMhelix (TMHMM)	no GO terms	no GO terms	Adult	5824.9	2.05712	0.153868	7.84905e-42	2.44257e-40
BANY.1.2.g00246	[INTERPRO, BLASTED]	aquaporin-12 isoform X2	uncharacterized protein LOC112057476, partial [Bicyclus anynana]	4846	10	3.08e-40	96.83	NA	NA	NA	NA	NA	no IPS match	no IPS match	no IPS match	Adult	470.221	3.54949	0.270126	7.97621e-42	2.47705e-40
BANY.1.2.g10052	[INTERPRO, BLASTED, MAPPED]	saccharopine dehydrogenase-like oxidoreductase isoform X1	uncharacterized protein LOC112052109 [Bicyclus anynana]	16907	10	0	79.14	4	F:GO:0003676; F:GO:0004523; F:GO:0005524; P:GO:0090502	F:nucleic acid binding; F:RNA-DNA hybrid ribonuclease activity; F:ATP binding; P:RNA phosphodiester bond hydrolysis, endonucleolytic	NA	NA	mobidb-lite (MOBIDB_LITE); mobidb-lite (MOBIDB_LITE); mobidb-lite (MOBIDB_LITE)	no GO terms	no GO terms	Adult	457.245	2.95321	0.225523	8.17805e-42	2.53453e-40
BANY.1.2.g03274	[INTERPRO, BLASTED, MAPPED, ANNOTATED]	venom acid phosphatase Acph-1-like	prostatic acid phosphatase-like [Bicyclus anynana]	5446	10	6.11e-36	87.07	2	F:GO:0003993; P:GO:0016311	F:acid phosphatase activity; P:dephosphorylation	EC:3.1.3.2	Acid phosphatase	IPR029033 (G3DSA:3.40.50.GENE3D); IPR029033 (SUPERFAMILY)	no GO terms	no GO terms	Adult	267.351	7.20216	0.592789	9.25655e-42	2.8629e-40
BANY.1.2.g14313	[INTERPRO, BLASTED, MAPPED, ANNOTATED]	uridine 5'-monophosphate synthase	uridine 5'-monophosphate synthase [Bicyclus anynana]	2873	10	2e-96	89.59	5	F:GO:0004588; F:GO:0004590; P:GO:0006207; P:GO:0009116; P:GO:0044205	F:orotate phosphoribosyltransferase activity; F:orotidine-5'-phosphate decarboxylase activity; P:'de novo' pyrimidine nucleobase biosynthetic process; P:nucleoside metabolic process; P:'de novo' UMP biosynthetic process	EC:4.1.1.23; EC:2.4.2.10	Orotidine-5'-phosphate decarboxylase; Orotate phosphoribosyltransferase	IPR001754 (SMART); IPR014732 (TIGRFAM); IPR001754 (PFAM); IPR013785 (G3DSA:3.20.20.GENE3D); PTHR19278 (PANTHER); IPR018089 (PROSITE_PATTERNS); CYTOPLASMIC_DOMAIN (PHOBIUS); NON_CYTOPLASMIC_DOMAIN (PHOBIUS); TRANSMEMBRANE (PHOBIUS); cd04725 (CDD); IPR011060 (SUPERFAMILY); TMhelix (TMHMM)	F:GO:0003824; F:GO:0004590; P:GO:0006207; P:GO:0044205	F:catalytic activity; F:orotidine-5'-phosphate decarboxylase activity; P:'de novo' pyrimidine nucleobase biosynthetic process; P:'de novo' UMP biosynthetic process	Larva	675.59	-1.84925	0.139764	1.11423e-41	3.43912e-40
BANY.1.2.g04216	[INTERPRO, BLASTED, MAPPED, ANNOTATED]	solute carrier family 46 member 3-like	solute carrier family 46 member 3-like [Bicyclus anynana]	15220	10	3.91e-141	96.2	2	C:GO:0005887; P:GO:0055085	C:integral component of plasma membrane; P:transmembrane transport	NA	NA	IPR011701 (PFAM); G3DSA:1.20.1250.20 (GENE3D); PTHR23507:SF1 (PANTHER); PTHR23507 (PANTHER); NON_CYTOPLASMIC_DOMAIN (PHOBIUS); TRANSMEMBRANE (PHOBIUS); CYTOPLASMIC_DOMAIN (PHOBIUS); TRANSMEMBRANE (PHOBIUS); SIGNAL_PEPTIDE_N_REGION (PHOBIUS); TRANSMEMBRANE (PHOBIUS); SIGNAL_PEPTIDE_H_REGION (PHOBIUS); NON_CYTOPLASMIC_DOMAIN (PHOBIUS); TRANSMEMBRANE (PHOBIUS); CYTOPLASMIC_DOMAIN (PHOBIUS); SIGNAL_P…	C:GO:0005887; P:GO:0055085	C:integral component of plasma membrane; P:transmembrane transport	Adult	115.821	5.09803	0.386292	1.24973e-41	3.84948e-40
BANY.1.2.g22730	[INTERPRO, BLASTED, MAPPED]	reverse transcriptase family protein	reverse transcriptase family protein, partial [Acinetobacter baumannii]	24511	10	3.42e-123	75.98	2	F:GO:0003964; P:GO:0006278	F:RNA-directed DNA polymerase activity; P:RNA-dependent DNA biosynthetic process	NA	NA	IPR000477 (PFAM); PTHR33332 (PANTHER); IPR000477 (PROSITE_PROFILES); SSF56672 (SUPERFAMILY)	no GO terms	no GO terms	Adult	219.369	3.3386	0.253437	1.38073e-41	4.24435e-40
BANY.1.2.g09177	[INTERPRO, BLASTED, MAPPED, ANNOTATED]	broad-complex core protein isoforms 1/2/3/4/5 isoform X1	broad-complex core protein isoforms 1/2/3/4/5 [Bicyclus anynana]	2009	10	5.67e-46	89.32	1	F:GO:0003676	F:nucleic acid binding	NA	NA	mobidb-lite (MOBIDB_LITE); mobidb-lite (MOBIDB_LITE); mobidb-lite (MOBIDB_LITE); NON_CYTOPLASMIC_DOMAIN (PHOBIUS); CYTOPLASMIC_DOMAIN (PHOBIUS); TRANSMEMBRANE (PHOBIUS); TMhelix (TMHMM)	no GO terms	no GO terms	Larva	229.219	-6.13898	0.44748	1.47871e-41	4.53632e-40
BANY.1.2.g05500	[INTERPRO, BLASTED, MAPPED, ANNOTATED]	protein quiver isoform X2	conserved hypothetical protein [Culex quinquefasciatus]	12757	10	1.92e-23	94.84	6	C:GO:0005886; C:GO:0031225; P:GO:0032222; F:GO:0034235; P:GO:0045187; P:GO:1903818	C:plasma membrane; C:anchored component of membrane; P:regulation of synaptic transmission, cholinergic; F:GPI anchor binding; P:regulation of circadian sleep/wake cycle, sleep; P:positive regulation of voltage-gated potassium channel activity	NA	NA	no IPS match	no IPS match	no IPS match	Adult	134.899	3.57646	0.268818	1.99091e-41	6.09525e-40
BANY.1.2.g07924	[INTERPRO, BLASTED, MAPPED, ANNOTATED]	neuropeptide-like precursor 1	uncharacterized protein LOC112045561 [Bicyclus anynana]	3659	10	0	86.72	1	P:GO:0007218	P:neuropeptide signaling pathway	NA	NA	mobidb-lite (MOBIDB_LITE); mobidb-lite (MOBIDB_LITE); mobidb-lite (MOBIDB_LITE)	no GO terms	no GO terms	Adult	508.218	3.72395	0.294326	2.40728e-41	7.35509e-40
BANY.1.2.g09785	[INTERPRO, BLASTED, MAPPED, ANNOTATED]	RNA-binding protein MEX3D	RNA-binding protein MEX3D [Bicyclus anynana]	1045	10	1.22e-124	92.16	1	F:GO:0003723	F:RNA binding	NA	NA	mobidb-lite (MOBIDB_LITE); mobidb-lite (MOBIDB_LITE)	no GO terms	no GO terms	Larva	421.931	-4.81808	0.3885	2.92342e-41	8.89613e-40
BANY.1.2.g20624	[INTERPRO, BLASTED, MAPPED, ANNOTATED]	reverse transcriptase	uncharacterized protein LOC112044210 [Bicyclus anynana]	15231	10	4.2e-46	82.22	4	F:GO:0003964; F:GO:0004519; P:GO:0006278; P:GO:0090305	F:RNA-directed DNA polymerase activity; F:endonuclease activity; P:RNA-dependent DNA biosynthetic process; P:nucleic acid phosphodiester bond hydrolysis	EC:2.7.7.49	RNA-directed DNA polymerase	PTHR47027:SF5 (PANTHER); PTHR47027 (PANTHER)	no GO terms	no GO terms	Adult	1125.17	3.21515	0.25454	2.91862e-41	8.89613e-40
BANY.1.2.g02499	[INTERPRO, BLASTED, MAPPED]	reverse transcriptase	uncharacterized protein LOC112044210 [Bicyclus anynana]	17328	10	1.16e-26	68.91	2	F:GO:0003964; P:GO:0006278	F:RNA-directed DNA polymerase activity; P:RNA-dependent DNA biosynthetic process	NA	NA	IPR035925 (G3DSA:1.10.3970.GENE3D); SSF140383 (SUPERFAMILY)	no GO terms	no GO terms	Adult	860.815	2.22576	0.167834	3.42503e-41	1.04017e-39
BANY.1.2.g20520	[INTERPRO, BLASTED, MAPPED, ANNOTATED]	GTP-binding protein 128up	hypothetical protein, partial [Papilio xuthus]	5115	10	6.89e-47	100	1	F:GO:0005525	F:GTP binding	NA	NA	NON_CYTOPLASMIC_DOMAIN (PHOBIUS); CYTOPLASMIC_DOMAIN (PHOBIUS); TRANSMEMBRANE (PHOBIUS)	no GO terms	no GO terms	Larva	779.307	-2.39463	0.181116	3.50571e-41	1.06253e-39
BANY.1.2.g00078	[INTERPRO, BLASTED, MAPPED, ANNOTATED]	RNA-directed DNA polymerase from mobile element jockey	hypothetical protein B5V51_13569 [Heliothis virescens]	5160	10	0	73.95	2	F:GO:0003964; P:GO:0006278	F:RNA-directed DNA polymerase activity; P:RNA-dependent DNA biosynthetic process	EC:2.7.7.49	RNA-directed DNA polymerase	IPR000477 (PFAM); PTHR19446 (PANTHER); PTHR19446:SF427 (PANTHER); IPR000477 (PROSITE_PROFILES); cd01650 (CDD); SSF56672 (SUPERFAMILY)	no GO terms	no GO terms	Adult	674.74	2.76912	0.216413	3.54022e-41	1.07003e-39
BANY.1.2.g21876	[INTERPRO, BLASTED]	uncharacterized protein LOC112055044 isoform X2	uncharacterized protein LOC112055044 isoform X2 [Bicyclus anynana]	27383	10	0	74.45	NA	NA	NA	NA	NA	mobidb-lite (MOBIDB_LITE); mobidb-lite (MOBIDB_LITE); mobidb-lite (MOBIDB_LITE); mobidb-lite (MOBIDB_LITE); mobidb-lite (MOBIDB_LITE); mobidb-lite (MOBIDB_LITE)	no GO terms	no GO terms	Adult	1724.54	3.32361	0.253893	3.54458e-41	1.07003e-39
BANY.1.2.g06881	[INTERPRO, BLASTED, MAPPED, ANNOTATED]	general odorant-binding protein 1-like	general odorant-binding protein 1-like [Bicyclus anynana]	2321	10	2.45e-31	87.57	1	F:GO:0005549	F:odorant binding	NA	NA	SIGNAL_PEPTIDE (PHOBIUS); SIGNAL_PEPTIDE_C_REGION (PHOBIUS); SIGNAL_PEPTIDE_N_REGION (PHOBIUS); SIGNAL_PEPTIDE_H_REGION (PHOBIUS); NON_CYTOPLASMIC_DOMAIN (PHOBIUS); SignalP-noTM (SIGNALP_EUK); SignalP-TM (SIGNALP_GRAM_POSITIVE)	no GO terms	no GO terms	Adult	883.173	12.8689	1.34217	4.17677e-41	1.25835e-39
BANY.1.2.g09580	[INTERPRO, BLASTED, MAPPED, ANNOTATED]	amyloid-beta-like protein isoform X1	Beta-amyloid-like protein [Papilio machaon]	14236	10	7.5e-39	94.22	3	F:GO:0008201; C:GO:0016021; F:GO:0046914	F:heparin binding; C:integral component of membrane; F:transition metal ion binding	NA	NA	mobidb-lite (MOBIDB_LITE); SignalP-TM (SIGNALP_GRAM_POSITIVE)	no GO terms	no GO terms	Adult	3871.95	2.21409	0.166902	4.21914e-41	1.26859e-39
BANY.1.2.g02798	[INTERPRO, BLASTED, MAPPED, ANNOTATED]	mucin-17 isoform X1	mucin-17 isoform X2 [Bicyclus anynana]	30227	10	0	73.98	2	P:GO:0008152; F:GO:0016787	P:metabolic process; F:hydrolase activity	NA	NA	mobidb-lite (MOBIDB_LITE); mobidb-lite (MOBIDB_LITE); mobidb-lite (MOBIDB_LITE); mobidb-lite (MOBIDB_LITE); mobidb-lite (MOBIDB_LITE); mobidb-lite (MOBIDB_LITE); mobidb-lite (MOBIDB_LITE); mobidb-lite (MOBIDB_LITE); mobidb-lite (MOBIDB_LITE); mobidb-lite (MOBIDB_LITE); mobidb-lite (MOBIDB_LITE); mobidb-lite (MOBIDB_LITE); mobidb-lite (MOBIDB_LITE); mobidb-lite (MOBIDB_LITE); mobidb-lite (MOBIDB_L…	no GO terms	no GO terms	Adult	602.456	3.27606	0.24171	4.37517e-41	1.3129e-39
BANY.1.2.g10809	[INTERPRO, BLASTED, MAPPED, ANNOTATED]	proteasome subunit alpha type-7-1	proteasome subunit alpha type-7-1 [Bicyclus anynana]	3253	10	2.15e-103	97.85	5	F:GO:0004298; C:GO:0005634; C:GO:0005737; P:GO:0006511; C:GO:0019773	F:threonine-type endopeptidase activity; C:nucleus; C:cytoplasm; P:ubiquitin-dependent protein catabolic process; C:proteasome core complex, alpha-subunit complex	EC:3.4.25	Acting on peptide bonds (peptidases)	IPR029055 (G3DSA:3.60.20.GENE3D); IPR001353 (PFAM); PTHR11599 (PANTHER); PTHR11599:SF144 (PANTHER); IPR023332 (PROSITE_PROFILES); IPR029055 (SUPERFAMILY)	F:GO:0004298; C:GO:0005839; P:GO:0051603	F:threonine-type endopeptidase activity; C:proteasome core complex; P:proteolysis involved in cellular protein catabolic process	Larva	7890.29	-3.98856	0.311628	5.45553e-41	1.63385e-39
BANY.1.2.g00893	[INTERPRO, BLASTED, MAPPED, ANNOTATED]	Proteasome subunit alpha type-5	Proteasome subunit alpha type-5 [Papilio machaon]	3878	10	3.79e-50	95.33	5	F:GO:0004298; C:GO:0005634; C:GO:0005737; C:GO:0019773; P:GO:0043161	F:threonine-type endopeptidase activity; C:nucleus; C:cytoplasm; C:proteasome core complex, alpha-subunit complex; P:proteasome-mediated ubiquitin-dependent protein catabolic process	EC:3.4.25	Acting on peptide bonds (peptidases)	IPR001353 (PFAM); IPR029055 (G3DSA:3.60.20.GENE3D); PTHR11599:SF14 (PANTHER); PTHR11599 (PANTHER); CYTOPLASMIC_DOMAIN (PHOBIUS); NON_CYTOPLASMIC_DOMAIN (PHOBIUS); TRANSMEMBRANE (PHOBIUS); IPR029055 (SUPERFAMILY); TMhelix (TMHMM)	F:GO:0004298; C:GO:0005839; P:GO:0051603	F:threonine-type endopeptidase activity; C:proteasome core complex; P:proteolysis involved in cellular protein catabolic process	Larva	8292.86	-3.8343	0.294959	5.51017e-41	1.64695e-39
BANY.1.2.g08015	[INTERPRO, BLASTED, MAPPED, ANNOTATED]	5-hydroxytryptamine receptor 1A	5-hydroxytryptamine receptor 1A [Vanessa tameamea]	4432	10	3.25e-86	92.67	3	F:GO:0004930; P:GO:0007186; C:GO:0016021	F:G protein-coupled receptor activity; P:G protein-coupled receptor signaling pathway; C:integral component of membrane	NA	NA	mobidb-lite (MOBIDB_LITE)	no GO terms	no GO terms	Adult	128.697	3.52413	0.271877	6.15868e-41	1.83716e-39
BANY.1.2.g01234	[INTERPRO, BLASTED, MAPPED, ANNOTATED]	succinate dehydrogenase [ubiquinone] flavoprotein subunit, mitochondrial	succinate dehydrogenase [ubiquinone] flavoprotein subunit, mitochondrial [Bicyclus anynana]	18730	10	1.18e-37	93.83	5	C:GO:0005743; P:GO:0006099; F:GO:0008177; P:GO:0022900; F:GO:0050660	C:mitochondrial inner membrane; P:tricarboxylic acid cycle; F:succinate dehydrogenase (ubiquinone) activity; P:electron transport chain; F:flavin adenine dinucleotide binding	EC:1.3.99.1; EC:1.3.5.1	Deleted entry; Succinate dehydrogenase (quinone)	G3DSA:1.20.58.100 (GENE3D); IPR015939 (PFAM); PTHR11632:SF51 (PANTHER); PTHR11632 (PANTHER); IPR037099 (SUPERFAMILY)	F:GO:0016491; P:GO:0055114	F:oxidoreductase activity; P:oxidation-reduction process	Adult	2285.68	1.67569	0.12709	6.5131e-41	1.93906e-39
BANY.1.2.g14568	[INTERPRO, BLASTED, MAPPED, ANNOTATED]	glutamate receptor ionotropic, kainate 2-like	glutamate receptor ionotropic, kainate 2-like isoform X1 [Bicyclus anynana]	5872	10	1.97e-144	85.33	5	F:GO:0004970; C:GO:0016021; P:GO:0034220; P:GO:0035235; C:GO:0045211	F:ionotropic glutamate receptor activity; C:integral component of membrane; P:ion transmembrane transport; P:ionotropic glutamate receptor signaling pathway; C:postsynaptic membrane	NA	NA	IPR019594 (SMART); G3DSA:3.40.190.10 (GENE3D); IPR019594 (PFAM); PTHR18966:SF350 (PANTHER); PTHR18966 (PANTHER); SSF53850 (SUPERFAMILY)	F:GO:0004970; C:GO:0016020	F:ionotropic glutamate receptor activity; C:membrane	Adult	328.608	6.08585	0.457794	6.5627e-41	1.94999e-39
BANY.1.2.g10416	[INTERPRO, BLASTED, MAPPED, ANNOTATED]	proton-coupled folate transporter-like	proton-coupled folate transporter-like [Bicyclus anynana]	18843	10	5.81e-165	94.84	2	C:GO:0005887; P:GO:0055085	C:integral component of plasma membrane; P:transmembrane transport	NA	NA	G3DSA:1.20.1250.20 (GENE3D); IPR011701 (PFAM); PTHR23507 (PANTHER); PTHR23507:SF1 (PANTHER); CYTOPLASMIC_DOMAIN (PHOBIUS); TRANSMEMBRANE (PHOBIUS); TRANSMEMBRANE (PHOBIUS); CYTOPLASMIC_DOMAIN (PHOBIUS); TRANSMEMBRANE (PHOBIUS); NON_CYTOPLASMIC_DOMAIN (PHOBIUS); TRANSMEMBRANE (PHOBIUS); CYTOPLASMIC_DOMAIN (PHOBIUS); NON_CYTOPLASMIC_DOMAIN (PHOBIUS); NON_CYTOPLASMIC_DOMAIN (PHOBIUS); TRANSMEMBRANE …	C:GO:0005887; P:GO:0055085	C:integral component of plasma membrane; P:transmembrane transport	Adult	1094.59	2.824	0.223496	6.8535e-41	2.0324e-39
BANY.1.2.g03717	[INTERPRO, BLASTED, MAPPED, ANNOTATED]	protein dachsous	protein dachsous [Bicyclus anynana]	19239	10	0	95.96	4	F:GO:0005509; C:GO:0005886; P:GO:0007156; C:GO:0016021	F:calcium ion binding; C:plasma membrane; P:homophilic cell adhesion via plasma membrane adhesion molecules; C:integral component of membrane	NA	NA	IPR002126 (PRINTS); IPR002126 (SMART); IPR002126 (PFAM); G3DSA:2.60.40.60 (GENE3D); IPR027397 (G3DSA:4.10.900.GENE3D); G3DSA:2.60.40.60 (GENE3D); G3DSA:2.60.40.60 (GENE3D); G3DSA:2.60.40.60 (GENE3D); mobidb-lite (MOBIDB_LITE); mobidb-lite (MOBIDB_LITE); mobidb-lite (MOBIDB_LITE); mobidb-lite (MOBIDB_LITE); mobidb-lite (MOBIDB_LITE); mobidb-lite (MOBIDB_LITE); IPR039808 (PANTHER); PTHR24027:SF426 …	F:GO:0005509; C:GO:0005886; P:GO:0007155; P:GO:0007156; C:GO:0016020; P:GO:0098609	F:calcium ion binding; C:plasma membrane; P:cell adhesion; P:homophilic cell adhesion via plasma membrane adhesion molecules; C:membrane; P:cell-cell adhesion	Larva	885.384	-3.45263	0.275151	7.71335e-41	2.28291e-39
BANY.1.2.g16651	[INTERPRO, BLASTED, MAPPED, ANNOTATED]	ubiquitin fusion degradation protein 1 homolog	ubiquitin fusion degradation protein 1 homolog [Bicyclus anynana]	4297	10	5.08e-36	93.06	1	P:GO:0006511	P:ubiquitin-dependent protein catabolic process	NA	NA	SIGNAL_PEPTIDE (PHOBIUS); NON_CYTOPLASMIC_DOMAIN (PHOBIUS); SIGNAL_PEPTIDE_H_REGION (PHOBIUS); SIGNAL_PEPTIDE_N_REGION (PHOBIUS); SIGNAL_PEPTIDE_C_REGION (PHOBIUS); SignalP-noTM (SIGNALP_EUK)	no GO terms	no GO terms	Larva	3617.04	-2.89074	0.220157	9.13945e-41	2.69971e-39
BANY.1.2.g16805	[INTERPRO, BLASTED, MAPPED, ANNOTATED]	glycine receptor subunit alpha-4-like isoform X2	PREDICTED: glycine receptor subunit alpha-4-like isoform X2 [Drosophila arizonae]	20139	10	1.21e-38	96.21	4	F:GO:0004888; F:GO:0005230; C:GO:0016021; P:GO:0034220	F:transmembrane signaling receptor activity; F:extracellular ligand-gated ion channel activity; C:integral component of membrane; P:ion transmembrane transport	NA	NA	IPR006028 (PRINTS); G3DSA:1.20.58.390 (GENE3D); PTHR18945:SF819 (PANTHER); IPR006201 (PANTHER); CYTOPLASMIC_DOMAIN (PHOBIUS); TRANSMEMBRANE (PHOBIUS); NON_CYTOPLASMIC_DOMAIN (PHOBIUS); CYTOPLASMIC_DOMAIN (PHOBIUS); TRANSMEMBRANE (PHOBIUS); cd19049 (CDD); IPR036719 (SUPERFAMILY); TMhelix (TMHMM); TMhelix (TMHMM)	F:GO:0004888; F:GO:0005216; P:GO:0006811; C:GO:0016021; P:GO:0034220	F:transmembrane signaling receptor activity; F:ion channel activity; P:ion transport; C:integral component of membrane; P:ion transmembrane transport	Adult	204.712	4.44273	0.354065	9.76153e-41	2.87784e-39
BANY.1.2.g19020	[INTERPRO, BLASTED, MAPPED, ANNOTATED]	luciferin 4-monooxygenase-like	luciferin 4-monooxygenase-like [Bicyclus anynana]	5178	10	3.31e-33	88.67	1	F:GO:0003824	F:catalytic activity	NA	NA	IPR042099 (G3DSA:3.40.50.GENE3D); PTHR24096:SF353 (PANTHER); PTHR24096 (PANTHER); cd05911 (CDD); SSF56801 (SUPERFAMILY)	no GO terms	no GO terms	Adult	201.026	8.56679	0.640391	9.87655e-41	2.90609e-39
BANY.1.2.g23813	[INTERPRO, BLASTED, MAPPED, ANNOTATED]	aurora kinase B-like	aurora kinase B-like [Bicyclus anynana]	4875	10	1.55e-43	94.82	6	F:GO:0004674; F:GO:0005524; P:GO:0007094; C:GO:0032133; P:GO:0032467; P:GO:0043988	F:protein serine/threonine kinase activity; F:ATP binding; P:mitotic spindle assembly checkpoint; C:chromosome passenger complex; P:positive regulation of cytokinesis; P:histone H3-S28 phosphorylation	EC:2.7.11	Transferring phosphorus-containing groups	G3DSA:1.10.510.10 (GENE3D); IPR000719 (PFAM); IPR030616 (PANTHER); IPR028772 (PTHR24350:PANTHER); IPR000719 (PROSITE_PROFILES); IPR011009 (SUPERFAMILY)	F:GO:0004672; F:GO:0004674; F:GO:0005524; P:GO:0006468; P:GO:0007094; C:GO:0032133; P:GO:0032467; P:GO:0043988	F:protein kinase activity; F:protein serine/threonine kinase activity; F:ATP binding; P:protein phosphorylation; P:mitotic spindle assembly checkpoint; C:chromosome passenger complex; P:positive regulation of cytokinesis; P:histone H3-S28 phosphorylation	Larva	198.342	-4.74624	0.365913	1.10082e-40	3.23277e-39
BANY.1.2.g13908	[INTERPRO, BLASTED, MAPPED, ANNOTATED]	protein tipE	protein tipE [Bicyclus anynana]	954	10	2.89e-66	94.28	1	C:GO:0016021	C:integral component of membrane	NA	NA	IPR031578 (PFAM); PTHR12335:SF4 (PANTHER); IPR031578 (PANTHER); NON_CYTOPLASMIC_DOMAIN (PHOBIUS); CYTOPLASMIC_DOMAIN (PHOBIUS); TRANSMEMBRANE (PHOBIUS); TMhelix (TMHMM)	no GO terms	no GO terms	Adult	380.835	3.79198	0.307792	1.20404e-40	3.52904e-39
BANY.1.2.g23894	[INTERPRO, BLASTED, MAPPED, ANNOTATED]	vesicular inhibitory amino acid transporter	vesicular inhibitory amino acid transporter [Bicyclus anynana]	11585	10	0	93.38	1	C:GO:0016021	C:integral component of membrane	NA	NA	IPR013057 (PFAM); PTHR22950 (PANTHER); PTHR22950:SF221 (PANTHER); CYTOPLASMIC_DOMAIN (PHOBIUS); NON_CYTOPLASMIC_DOMAIN (PHOBIUS); TRANSMEMBRANE (PHOBIUS); TRANSMEMBRANE (PHOBIUS); NON_CYTOPLASMIC_DOMAIN (PHOBIUS); TRANSMEMBRANE (PHOBIUS); TRANSMEMBRANE (PHOBIUS); TRANSMEMBRANE (PHOBIUS); NON_CYTOPLASMIC_DOMAIN (PHOBIUS); TRANSMEMBRANE (PHOBIUS); TRANSMEMBRANE (PHOBIUS); CYTOPLASMIC_DOMAIN (PHOBIU…	no GO terms	no GO terms	Adult	304.796	3.03949	0.241708	1.24888e-40	3.65339e-39
BANY.1.2.g15343	[INTERPRO, BLASTED, MAPPED, ANNOTATED]	acidic amino acid decarboxylase GADL1 isoform X2	cysteine sulfinic acid decarboxylase [Bicyclus anynana]	6496	10	3.68e-44	91.3	3	F:GO:0016831; P:GO:0019752; F:GO:0030170	F:carboxy-lyase activity; P:carboxylic acid metabolic process; F:pyridoxal phosphate binding	NA	NA	NON_CYTOPLASMIC_DOMAIN (PHOBIUS); CYTOPLASMIC_DOMAIN (PHOBIUS); TRANSMEMBRANE (PHOBIUS)	no GO terms	no GO terms	Adult	690.951	3.54234	0.282181	1.30887e-40	3.82149e-39
BANY.1.2.g07298	[INTERPRO, BLASTED, MAPPED, ANNOTATED]	fatty acyl-CoA reductase 1-like	fatty acyl-CoA reductase 1-like [Bicyclus anynana]	31203	10	6.56e-51	85.62	5	P:GO:0006629; C:GO:0016021; P:GO:0055114; F:GO:0080019; F:GO:0102965	P:lipid metabolic process; C:integral component of membrane; P:oxidation-reduction process; F:fatty-acyl-CoA reductase (alcohol-forming) activity; F:alcohol-forming fatty acyl-CoA reductase activity	EC:1.2.1.84	Alcohol-forming fatty acyl-CoA reductase	IPR033640 (PFAM); PTHR11011:SF24 (PANTHER); IPR026055 (PANTHER); IPR033640 (CDD)	F:GO:0080019	F:fatty-acyl-CoA reductase (alcohol-forming) activity	Adult	186.451	4.32635	0.34202	1.34573e-40	3.92153e-39
BANY.1.2.g18447	[INTERPRO, BLASTED, MAPPED]	inositol polyphosphate 1-phosphatase	inositol polyphosphate 1-phosphatase [Bicyclus anynana]	3139	10	3.44e-88	76.77	1	P:GO:0046854	P:phosphatidylinositol phosphorylation	NA	NA	PTHR43028 (PANTHER); PTHR43028:SF3 (PANTHER); SSF56655 (SUPERFAMILY)	no GO terms	no GO terms	Adult	663.408	2.75326	0.212651	1.51322e-40	4.40114e-39
BANY.1.2.g13293	[INTERPRO, BLASTED, MAPPED]	fatty-acid amide hydrolase 2-like	fatty-acid amide hydrolase 2-like [Bicyclus anynana]	10933	10	2.52e-35	64.28	2	F:GO:0016740; F:GO:0016787	F:transferase activity; F:hydrolase activity	NA	NA	NON_CYTOPLASMIC_DOMAIN (PHOBIUS); SIGNAL_PEPTIDE (PHOBIUS); SIGNAL_PEPTIDE_N_REGION (PHOBIUS); SIGNAL_PEPTIDE_H_REGION (PHOBIUS); SIGNAL_PEPTIDE_C_REGION (PHOBIUS); SignalP-TM (SIGNALP_GRAM_POSITIVE)	no GO terms	no GO terms	Adult	640.759	7.32485	0.60014	1.53712e-40	4.46206e-39
BANY.1.2.g08046	[INTERPRO, BLASTED, MAPPED, ANNOTATED]	endonuclease-reverse transcriptase	hypothetical protein B5X24_HaOG202413 [Helicoverpa armigera]	39071	10	2.04e-46	77.63	4	F:GO:0003964; F:GO:0004519; P:GO:0006278; P:GO:0090305	F:RNA-directed DNA polymerase activity; F:endonuclease activity; P:RNA-dependent DNA biosynthetic process; P:nucleic acid phosphodiester bond hydrolysis	EC:2.7.7.49	RNA-directed DNA polymerase	Coil (COILS)	no GO terms	no GO terms	Adult	124.357	4.97932	0.391533	1.56537e-40	4.53537e-39
BANY.1.2.g17070	[INTERPRO, BLASTED, MAPPED, ANNOTATED]	cuticular protein analogous to peritrophins 1-G precursor	uncharacterized protein LOC112051874 [Bicyclus anynana]	11551	10	2.05e-31	88.93	3	C:GO:0005576; P:GO:0006030; F:GO:0008061	C:extracellular region; P:chitin metabolic process; F:chitin binding	NA	NA	TRANSMEMBRANE (PHOBIUS); CYTOPLASMIC_DOMAIN (PHOBIUS); NON_CYTOPLASMIC_DOMAIN (PHOBIUS)	no GO terms	no GO terms	Larva	695.46	-7.90175	0.604564	1.63861e-40	4.73851e-39
BANY.1.2.g08391	[INTERPRO, BLASTED]	hypothetical protein B5V51_8715	hypothetical protein B5V51_8715 [Heliothis virescens]	1209	8	2.2e-127	69.87	NA	NA	NA	NA	NA	mobidb-lite (MOBIDB_LITE); mobidb-lite (MOBIDB_LITE); mobidb-lite (MOBIDB_LITE); mobidb-lite (MOBIDB_LITE)	no GO terms	no GO terms	Adult	412.341	2.98145	0.23478	2.17091e-40	6.26581e-39
BANY.1.2.g19414	[INTERPRO, BLASTED, MAPPED]	putative acetyltransferase	uncharacterized protein LOC112053379 [Bicyclus anynana]	2299	10	1.86e-34	69.97	1	F:GO:0016740	F:transferase activity	NA	NA	no IPS match	no IPS match	no IPS match	Adult	2870.28	2.16221	0.164028	2.1764e-40	6.26969e-39
BANY.1.2.g00417	[INTERPRO, BLASTED, MAPPED]	beta carbonic anhydrase 1	beta carbonic anhydrase 1 [Bicyclus anynana]	4386	10	4.72e-115	69.77	3	F:GO:0004089; F:GO:0008270; F:GO:0016829	F:carbonate dehydratase activity; F:zinc ion binding; F:lyase activity	NA	NA	IPR007667 (PFAM); PTHR12297 (PANTHER); PTHR12297:SF6 (PANTHER); CYTOPLASMIC_DOMAIN (PHOBIUS); NON_CYTOPLASMIC_DOMAIN (PHOBIUS); CYTOPLASMIC_DOMAIN (PHOBIUS); TRANSMEMBRANE (PHOBIUS); TRANSMEMBRANE (PHOBIUS); IPR007667 (PROSITE_PROFILES); TMhelix (TMHMM); TMhelix (TMHMM)	no GO terms	no GO terms	Adult	714.162	2.05893	0.15675	2.28024e-40	6.55633e-39
BANY.1.2.g07772	[INTERPRO, BLASTED, MAPPED, ANNOTATED]	eukaryotic translation initiation factor 2 subunit 1	eukaryotic translation initiation factor 2 subunit 1-like [Bicyclus anynana]	4196	10	2.82e-39	83.63	2	F:GO:0003743; P:GO:0006413	F:translation initiation factor activity; P:translational initiation	NA	NA	mobidb-lite (MOBIDB_LITE)	no GO terms	no GO terms	Larva	1523.49	-1.83616	0.141468	2.51518e-40	7.21813e-39
BANY.1.2.g15340	[INTERPRO, BLASTED, MAPPED]	putative RAB GDP/GTP exchange factor	uncharacterized protein K02A2.6-like [Bicyclus anynana]	13768	10	0	72.79	2	F:GO:0003676; F:GO:0008270	F:nucleic acid binding; F:zinc ion binding	NA	NA	G3DSA:3.30.70.270 (GENE3D); G3DSA:3.10.10.10 (GENE3D); IPR021109 (G3DSA:2.40.70.GENE3D); PTHR33198 (PANTHER); PTHR33198:SF9 (PANTHER); cd01647 (CDD); IPR021109 (SUPERFAMILY); SSF56672 (SUPERFAMILY)	no GO terms	no GO terms	Adult	4069.49	1.87212	0.142783	2.8064e-40	8.03864e-39
BANY.1.2.g04402	[INTERPRO, BLASTED]	protein takeout-like	protein takeout-like [Bicyclus anynana]	4540	10	1.33e-38	79.91	NA	NA	NA	NA	NA	IPR038606 (G3DSA:3.15.10.GENE3D); IPR010562 (PFAM); CYTOPLASMIC_DOMAIN (PHOBIUS); NON_CYTOPLASMIC_DOMAIN (PHOBIUS); TRANSMEMBRANE (PHOBIUS); TMhelix (TMHMM)	no GO terms	no GO terms	Adult	251.083	8.15741	0.625816	3.61512e-40	1.03356e-38
BANY.1.2.g23140	[INTERPRO, BLASTED, MAPPED, ANNOTATED]	facilitated trehalose transporter Tret1-like	facilitated trehalose transporter Tret1-like [Bicyclus anynana]	31960	10	4.73e-156	93.36	3	C:GO:0016021; F:GO:0022857; P:GO:0055085	C:integral component of membrane; F:transmembrane transporter activity; P:transmembrane transport	NA	NA	IPR005828 (PFAM); G3DSA:1.20.1250.20 (GENE3D); PTHR23500:SF379 (PANTHER); PTHR23500 (PANTHER); IPR005829 (PROSITE_PATTERNS); TRANSMEMBRANE (PHOBIUS); NON_CYTOPLASMIC_DOMAIN (PHOBIUS); TRANSMEMBRANE (PHOBIUS); TRANSMEMBRANE (PHOBIUS); NON_CYTOPLASMIC_DOMAIN (PHOBIUS); TRANSMEMBRANE (PHOBIUS); NON_CYTOPLASMIC_DOMAIN (PHOBIUS); CYTOPLASMIC_DOMAIN (PHOBIUS); CYTOPLASMIC_DOMAIN (PHOBIUS); CYTOPLASMIC_…	C:GO:0016021; F:GO:0022857; P:GO:0055085	C:integral component of membrane; F:transmembrane transporter activity; P:transmembrane transport	Larva	4744.34	-2.05187	0.156019	3.88965e-40	1.10994e-38
BANY.1.2.g19734	[INTERPRO, BLASTED]	seminal fluid protein HACP057	uncharacterized protein LOC112053579 [Bicyclus anynana]	303	10	3.1e-66	80.26	NA	NA	NA	NA	NA	IPR013201 (SMART); G3DSA:3.90.70.10 (GENE3D); IPR013201 (PFAM); SIGNAL_PEPTIDE_C_REGION (PHOBIUS); SIGNAL_PEPTIDE_H_REGION (PHOBIUS); NON_CYTOPLASMIC_DOMAIN (PHOBIUS); SIGNAL_PEPTIDE (PHOBIUS); SIGNAL_PEPTIDE_N_REGION (PHOBIUS); SignalP-TM (SIGNALP_GRAM_POSITIVE); SignalP-noTM (SIGNALP_EUK); IPR038765 (SUPERFAMILY)	no GO terms	no GO terms	Adult	717.081	4.782	0.383693	3.90993e-40	1.11363e-38
BANY.1.2.g06243	[INTERPRO, BLASTED, MAPPED, ANNOTATED]	protein disulfide-isomerase A6 homolog	protein disulfide-isomerase A6 homolog isoform X1 [Bicyclus anynana]	21263	10	1.32e-33	84.41	3	C:GO:0005623; F:GO:0016853; P:GO:0045454	C:obsolete cell; F:isomerase activity; P:cell redox homeostasis	NA	NA	Coil (COILS)	no GO terms	no GO terms	Larva	1495.95	-2.08463	0.160766	4.56197e-40	1.2969e-38
BANY.1.2.g04172	[INTERPRO, BLASTED, MAPPED]	reverse transcriptase	lachesin-like [Bicyclus anynana]	68385	10	1.13e-37	68.13	4	F:GO:0003964; F:GO:0004519; P:GO:0006278; P:GO:0090305	F:RNA-directed DNA polymerase activity; F:endonuclease activity; P:RNA-dependent DNA biosynthetic process; P:nucleic acid phosphodiester bond hydrolysis	NA	NA	IPR013783 (G3DSA:2.60.40.GENE3D); IPR013151 (PFAM); PTHR12231 (PANTHER); PTHR12231:SF238 (PANTHER); CYTOPLASMIC_DOMAIN (PHOBIUS); NON_CYTOPLASMIC_DOMAIN (PHOBIUS); TRANSMEMBRANE (PHOBIUS); IPR007110 (PROSITE_PROFILES); IPR036179 (SUPERFAMILY); TMhelix (TMHMM)	no GO terms	no GO terms	Adult	248.488	2.14734	0.162724	5.22778e-40	1.4834e-38
BANY.1.2.g18776	[INTERPRO, BLASTED, MAPPED, ANNOTATED]	5-aminolevulinate synthase, erythroid-specific, mitochondrial	5-aminolevulinate synthase, nonspecific, mitochondrial [Bicyclus anynana]	1506	10	0	94.15	4	F:GO:0003870; C:GO:0005759; P:GO:0006782; F:GO:0030170	F:5-aminolevulinate synthase activity; C:mitochondrial matrix; P:protoporphyrinogen IX biosynthetic process; F:pyridoxal phosphate binding	EC:2.3.1.37	5-aminolevulinate synthase	IPR010961 (TIGRFAM); IPR015421 (G3DSA:3.40.640.GENE3D); IPR015422 (G3DSA:3.90.1150.GENE3D); IPR004839 (PFAM); PTHR13693 (PANTHER); PTHR13693:SF57 (PANTHER); cd06454 (CDD); IPR015424 (SUPERFAMILY)	F:GO:0003824; F:GO:0003870; P:GO:0009058; F:GO:0030170; P:GO:0033014	F:catalytic activity; F:5-aminolevulinate synthase activity; P:biosynthetic process; F:pyridoxal phosphate binding; P:tetrapyrrole biosynthetic process	Adult	1511.54	1.61781	0.122507	6.0227e-40	1.70576e-38
BANY.1.2.g09702	[INTERPRO, BLASTED, MAPPED, ANNOTATED]	protein unc-13 homolog A-like	protein unc-13-like protein b protein [Lasius niger]	7279	10	8.75e-40	98.1	4	P:GO:0007268; F:GO:0019992; P:GO:0035556; F:GO:0046872	P:chemical synaptic transmission; F:diacylglycerol binding; P:intracellular signal transduction; F:metal ion binding	NA	NA	SIGNAL_PEPTIDE_C_REGION (PHOBIUS); SIGNAL_PEPTIDE_N_REGION (PHOBIUS); SIGNAL_PEPTIDE_H_REGION (PHOBIUS); NON_CYTOPLASMIC_DOMAIN (PHOBIUS); SIGNAL_PEPTIDE (PHOBIUS)	no GO terms	no GO terms	Adult	370.756	2.74856	0.211378	6.50396e-40	1.83862e-38
BANY.1.2.g20284	[INTERPRO, BLASTED, ANNOTATED]	trypsin alpha-4-like	hypothetical protein evm_014525, partial [Chilo suppressalis]	14321	10	1.11e-73	83.82	1	F:GO:0036402	F:proteasome-activating ATPase activity	NA	NA	G3DSA:1.10.8.60 (GENE3D); IPR041569 (PFAM); mobidb-lite (MOBIDB_LITE); mobidb-lite (MOBIDB_LITE); PTHR23073 (PANTHER); IPR035256 (PTHR23073:PANTHER)	F:GO:0036402	F:proteasome-activating ATPase activity	Larva	13769.5	-3.35909	0.259951	7.19551e-40	2.03031e-38
BANY.1.2.g17707	[INTERPRO, BLASTED]	SH3 domain-containing protein Dlish	SH3 domain-containing protein Dlish [Bicyclus anynana]	4689	10	4.6e-31	98.92	NA	NA	NA	NA	NA	PTHR15176 (PANTHER); PTHR15176:SF2 (PANTHER)	no GO terms	no GO terms	Larva	470.828	-3.08751	0.233376	7.23876e-40	2.03872e-38
BANY.1.2.g00045	[INTERPRO, BLASTED, MAPPED, ANNOTATED]	fasciclin-2-like isoform X2	fasciclin-2-like isoform X5 [Bicyclus anynana]	19926	10	4.03e-47	89.2	2	P:GO:0007155; C:GO:0016021	P:cell adhesion; C:integral component of membrane	NA	NA	no IPS match	no IPS match	no IPS match	Adult	773.306	3.4812	0.265033	7.3793e-40	2.07443e-38
BANY.1.2.g23282	[INTERPRO, BLASTED]	myosin-2 heavy chain isoform X1	myosin-2 heavy chain isoform X1 [Bicyclus anynana]	7174	10	0	73.67	NA	NA	NA	NA	NA	Coil (COILS); Coil (COILS); Coil (COILS); Coil (COILS); Coil (COILS); mobidb-lite (MOBIDB_LITE); mobidb-lite (MOBIDB_LITE); mobidb-lite (MOBIDB_LITE); mobidb-lite (MOBIDB_LITE); mobidb-lite (MOBIDB_LITE); mobidb-lite (MOBIDB_LITE); mobidb-lite (MOBIDB_LITE); mobidb-lite (MOBIDB_LITE)	no GO terms	no GO terms	Larva	7916.76	-4.39529	0.342215	8.34242e-40	2.34083e-38
BANY.1.2.g03834	[INTERPRO, BLASTED, MAPPED, ANNOTATED]	zinc finger protein SNAI2-like	zinc finger protein SNAI2-like [Bicyclus anynana]	1219	10	3.82e-175	92.65	1	F:GO:0003676	F:nucleic acid binding	NA	NA	IPR013087 (SMART); G3DSA:3.30.160.60 (GENE3D); IPR013087 (PFAM); G3DSA:3.30.160.60 (GENE3D); G3DSA:3.30.160.60 (GENE3D); G3DSA:3.30.160.60 (GENE3D); mobidb-lite (MOBIDB_LITE); mobidb-lite (MOBIDB_LITE); PTHR24377 (PANTHER); PTHR24377:SF772 (PANTHER); IPR013087 (PROSITE_PATTERNS); IPR013087 (PROSITE_PATTERNS); IPR013087 (PROSITE_PATTERNS); IPR013087 (PROSITE_PATTERNS); IPR013087 (PROSITE_PROFILES)…	F:GO:0003676	F:nucleic acid binding	Larva	200.264	-5.72573	0.446136	9.15614e-40	2.5644e-38
BANY.1.2.g24643	[INTERPRO, BLASTED]	Nuclear autoantigenic sperm protein	histone-binding protein N1/N2-like isoform X2 [Galleria mellonella]	11217	10	9.54e-37	92.45	NA	NA	NA	NA	NA	no IPS match	no IPS match	no IPS match	Larva	830.257	-2.35371	0.178173	1.42578e-39	3.98587e-38
BANY.1.2.g19402	[INTERPRO, BLASTED, MAPPED, ANNOTATED]	sodium leak channel non-selective protein	PREDICTED: sodium leak channel non-selective protein-like, partial [Wasmannia auropunctata]	15376	10	2.39e-77	71.27	3	P:GO:0006811; F:GO:0022857; P:GO:0055085	P:ion transport; F:transmembrane transporter activity; P:transmembrane transport	NA	NA	PTHR47027:SF6 (PANTHER); PTHR47027 (PANTHER); CYTOPLASMIC_DOMAIN (PHOBIUS); TRANSMEMBRANE (PHOBIUS); NON_CYTOPLASMIC_DOMAIN (PHOBIUS); TRANSMEMBRANE (PHOBIUS); CYTOPLASMIC_DOMAIN (PHOBIUS); TMhelix (TMHMM)	no GO terms	no GO terms	Adult	884.506	2.24426	0.17677	1.62818e-39	4.54328e-38
BANY.1.2.g21406	[INTERPRO, BLASTED, MAPPED, ANNOTATED]	membrane-associated progesterone receptor component 1-like	membrane-associated progesterone receptor component 1-like [Bicyclus anynana]	14837	10	3.83e-34	89.84	1	C:GO:0016021	C:integral component of membrane	NA	NA	IPR036400 (G3DSA:3.10.120.GENE3D); PTHR10281 (PANTHER); PTHR10281:SF23 (PANTHER); TRANSMEMBRANE (PHOBIUS); NON_CYTOPLASMIC_DOMAIN (PHOBIUS); CYTOPLASMIC_DOMAIN (PHOBIUS); IPR036400 (SUPERFAMILY); TMhelix (TMHMM)	no GO terms	no GO terms	Adult	987.888	2.90936	0.22276	1.82176e-39	5.0741e-38
BANY.1.2.g03280	[INTERPRO, BLASTED, MAPPED, ANNOTATED]	C-type lectin 27kD	uncharacterized protein LOC112058270 [Bicyclus anynana]	17617	10	4.39e-45	99.52	1	F:GO:0030246	F:carbohydrate binding	NA	NA	TRANSMEMBRANE (PHOBIUS); CYTOPLASMIC_DOMAIN (PHOBIUS); NON_CYTOPLASMIC_DOMAIN (PHOBIUS)	no GO terms	no GO terms	Adult	2427.98	5.41359	0.411939	1.84605e-39	5.13228e-38
BANY.1.2.g12441	[INTERPRO, BLASTED, MAPPED, ANNOTATED]	Small nuclear ribonucleoprotein Sm D3	small nuclear ribonucleoprotein Sm D3 isoform X2 [Hyposmocoma kahamanoa]	1037	10	5.78e-67	97.84	2	P:GO:0000387; C:GO:0005681	P:spliceosomal snRNP assembly; C:spliceosomal complex	NA	NA	IPR001163 (SMART); IPR001163 (PFAM); G3DSA:2.30.30.100 (GENE3D); mobidb-lite (MOBIDB_LITE); PTHR23338:SF17 (PANTHER); IPR027141 (PANTHER); IPR034099 (CDD); IPR010920 (SUPERFAMILY)	P:GO:0000387; C:GO:0005681; P:GO:0006396	P:spliceosomal snRNP assembly; C:spliceosomal complex; P:RNA processing	Larva	1623.45	-2.52623	0.197143	1.85944e-39	5.16004e-38
BANY.1.2.g13422	[INTERPRO, BLASTED]	glutenin, high molecular weight subunit DX5-like	GATA zinc finger domain-containing protein 14-like [Bicyclus anynana]	1268	7	4.66e-17	74.14	NA	NA	NA	NA	NA	mobidb-lite (MOBIDB_LITE); mobidb-lite (MOBIDB_LITE); mobidb-lite (MOBIDB_LITE); mobidb-lite (MOBIDB_LITE); SIGNAL_PEPTIDE (PHOBIUS); SIGNAL_PEPTIDE_H_REGION (PHOBIUS); SIGNAL_PEPTIDE_C_REGION (PHOBIUS); SIGNAL_PEPTIDE_N_REGION (PHOBIUS); NON_CYTOPLASMIC_DOMAIN (PHOBIUS); SignalP-noTM (SIGNALP_EUK)	no GO terms	no GO terms	Larva	61520.1	-11.9257	1.05559	2.19589e-39	6.08252e-38
BANY.1.2.g17589	[INTERPRO, BLASTED, MAPPED, ANNOTATED]	46 kDa FK506-binding nuclear protein	LOW QUALITY PROTEIN: 46 kDa FK506-binding nuclear protein-like [Bicyclus anynana]	3954	10	1.46e-42	95.25	4	P:GO:0000413; F:GO:0003677; F:GO:0003755; C:GO:0005634	P:protein peptidyl-prolyl isomerization; F:DNA binding; F:peptidyl-prolyl cis-trans isomerase activity; C:nucleus	EC:5.2.1.8	Peptidylprolyl isomerase	mobidb-lite (MOBIDB_LITE); mobidb-lite (MOBIDB_LITE); SIGNAL_PEPTIDE_H_REGION (PHOBIUS); SIGNAL_PEPTIDE_C_REGION (PHOBIUS); SIGNAL_PEPTIDE_N_REGION (PHOBIUS); SIGNAL_PEPTIDE (PHOBIUS); NON_CYTOPLASMIC_DOMAIN (PHOBIUS); TMhelix (TMHMM)	no GO terms	no GO terms	Larva	405.361	-3.52128	0.278727	2.26979e-39	6.27573e-38
BANY.1.2.g21379	[INTERPRO, BLASTED, MAPPED, ANNOTATED]	neuroligin-4, Y-linked-like	neuroligin-3-like [Bicyclus anynana]	24396	10	0	93.74	1	C:GO:0016021	C:integral component of membrane	NA	NA	Coil (COILS); mobidb-lite (MOBIDB_LITE); PTHR43903 (PANTHER); PTHR43903:SF16 (PANTHER); NON_CYTOPLASMIC_DOMAIN (PHOBIUS); TRANSMEMBRANE (PHOBIUS); CYTOPLASMIC_DOMAIN (PHOBIUS); TMhelix (TMHMM)	no GO terms	no GO terms	Adult	408.793	2.75415	0.220503	2.45411e-39	6.773e-38
BANY.1.2.g05743	[INTERPRO, BLASTED, MAPPED, ANNOTATED]	latent-transforming growth factor beta-binding protein 4-like isoform X2	hypothetical protein evm_014525, partial [Chilo suppressalis]	28929	10	2.96e-27	94.48	3	C:GO:0016021; F:GO:0022857; P:GO:0055085	C:integral component of membrane; F:transmembrane transporter activity; P:transmembrane transport	NA	NA	mobidb-lite (MOBIDB_LITE); mobidb-lite (MOBIDB_LITE); mobidb-lite (MOBIDB_LITE); mobidb-lite (MOBIDB_LITE)	no GO terms	no GO terms	Adult	196.107	5.13685	0.435854	2.49054e-39	6.86102e-38
BANY.1.2.g15804	[INTERPRO, BLASTED, MAPPED, ANNOTATED]	carboxypeptidase N subunit 2-like	toll-like receptor 6 [Bicyclus anynana]	3061	10	0	89.16	2	F:GO:0005515; C:GO:0016021	F:protein binding; C:integral component of membrane	NA	NA	IPR003591 (SMART); SM00364 (SMART); IPR032675 (G3DSA:3.80.10.GENE3D); IPR025875 (PFAM); IPR032675 (G3DSA:3.80.10.GENE3D); IPR026906 (PFAM); IPR032675 (G3DSA:3.80.10.GENE3D); IPR001611 (PFAM); PTHR45712 (PANTHER); NON_CYTOPLASMIC_DOMAIN (PHOBIUS); TRANSMEMBRANE (PHOBIUS); CYTOPLASMIC_DOMAIN (PHOBIUS); IPR001611 (PROSITE_PROFILES); IPR001611 (PROSITE_PROFILES); IPR001611 (PROSITE_PROFILES); IPR0016…	F:GO:0005515	F:protein binding	Adult	6266.51	3.35962	0.281907	3.0921e-39	8.50272e-38
BANY.1.2.g09075	[INTERPRO, BLASTED, MAPPED, ANNOTATED]	T-complex protein 1 subunit gamma	T-complex protein 1 subunit gamma isoform X1 [Bicyclus anynana]	6462	10	3.4e-25	94.29	3	F:GO:0005524; P:GO:0006457; F:GO:0051082	F:ATP binding; P:protein folding; F:unfolded protein binding	NA	NA	no IPS match	no IPS match	no IPS match	Larva	405.358	-2.15709	0.167932	3.29334e-39	9.02326e-38
BANY.1.2.g03683	[INTERPRO, BLASTED, MAPPED, ANNOTATED]	uncharacterized protein LOC112058487 isoform X3	uncharacterized protein LOC112058487 isoform X3 [Bicyclus anynana]	18603	10	5.39e-105	70.81	1	C:GO:0016020	C:membrane	NA	NA	IPR032751 (PFAM); IPR032751 (PANTHER); CYTOPLASMIC_DOMAIN (PHOBIUS); NON_CYTOPLASMIC_DOMAIN (PHOBIUS); TRANSMEMBRANE (PHOBIUS); CYTOPLASMIC_DOMAIN (PHOBIUS); TRANSMEMBRANE (PHOBIUS); NON_CYTOPLASMIC_DOMAIN (PHOBIUS); CYTOPLASMIC_DOMAIN (PHOBIUS); TRANSMEMBRANE (PHOBIUS); NON_CYTOPLASMIC_DOMAIN (PHOBIUS); TRANSMEMBRANE (PHOBIUS); TRANSMEMBRANE (PHOBIUS); TMhelix (TMHMM); TMhelix (TMHMM); TMhelix (…	no GO terms	no GO terms	Adult	163.891	5.09687	0.413502	3.29156e-39	9.02326e-38
BANY.1.2.g14949	[INTERPRO, BLASTED, MAPPED, ANNOTATED]	carcinine transporter-like	carcinine transporter-like [Bicyclus anynana]	5842	10	1.84e-35	90.96	3	C:GO:0016021; F:GO:0022857; P:GO:0055085	C:integral component of membrane; F:transmembrane transporter activity; P:transmembrane transport	NA	NA	G3DSA:1.20.1250.20 (GENE3D); PTHR24064 (PANTHER); PTHR24064:SF316 (PANTHER); TRANSMEMBRANE (PHOBIUS); SIGNAL_PEPTIDE (PHOBIUS); NON_CYTOPLASMIC_DOMAIN (PHOBIUS); SIGNAL_PEPTIDE_C_REGION (PHOBIUS); SIGNAL_PEPTIDE_H_REGION (PHOBIUS); SIGNAL_PEPTIDE_N_REGION (PHOBIUS); CYTOPLASMIC_DOMAIN (PHOBIUS); cd17317 (CDD); SignalP-noTM (SIGNALP_EUK); IPR036259 (SUPERFAMILY); TMhelix (TMHMM)	no GO terms	no GO terms	Adult	100.894	4.55593	0.361548	3.43305e-39	9.38905e-38
BANY.1.2.g08684	[INTERPRO, BLASTED, MAPPED, ANNOTATED]	proteasome subunit beta type-1	proteasome subunit beta type-1 [Bicyclus anynana]	699	10	4.17e-173	97.33	3	F:GO:0004298; C:GO:0005839; P:GO:0051603	F:threonine-type endopeptidase activity; C:proteasome core complex; P:proteolysis involved in cellular protein catabolic process	EC:3.4.25	Acting on peptide bonds (peptidases)	IPR029055 (G3DSA:3.60.20.GENE3D); IPR001353 (PFAM); IPR035202 (PTHR11599:PANTHER); PTHR11599 (PANTHER); IPR023333 (PROSITE_PROFILES); cd03757 (CDD); IPR029055 (SUPERFAMILY)	F:GO:0004298; C:GO:0005839; P:GO:0051603	F:threonine-type endopeptidase activity; C:proteasome core complex; P:proteolysis involved in cellular protein catabolic process	Larva	6141.22	-3.66861	0.291335	3.59404e-39	9.8116e-38
BANY.1.2.g22164	[INTERPRO, BLASTED, MAPPED, ANNOTATED]	RNA-directed DNA polymerase from mobile element jockey-like	hypothetical protein evm_010325 [Chilo suppressalis]	28432	10	2.14e-125	70.34	3	F:GO:0003824; C:GO:0016020; P:GO:0071704	F:catalytic activity; C:membrane; P:organic substance metabolic process	NA	NA	IPR000477 (PFAM); PTHR19446:SF421 (PANTHER); PTHR19446 (PANTHER); SSF56672 (SUPERFAMILY)	no GO terms	no GO terms	Larva	109.544	-3.90103	0.300406	3.80047e-39	1.03564e-37
BANY.1.2.g16402	[INTERPRO, BLASTED, MAPPED, ANNOTATED]	uncharacterized protein LOC112051385	uncharacterized protein LOC112051385 [Bicyclus anynana]	2882	10	5.74e-171	77.55	1	C:GO:0016021	C:integral component of membrane	NA	NA	G3DSA:1.20.1070.10 (GENE3D); G3DSA:1.20.1070.10 (GENE3D); mobidb-lite (MOBIDB_LITE); mobidb-lite (MOBIDB_LITE); PTHR24228 (PANTHER); PTHR24228:SF59 (PANTHER); CYTOPLASMIC_DOMAIN (PHOBIUS); TRANSMEMBRANE (PHOBIUS); NON_CYTOPLASMIC_DOMAIN (PHOBIUS); CYTOPLASMIC_DOMAIN (PHOBIUS); TRANSMEMBRANE (PHOBIUS); TRANSMEMBRANE (PHOBIUS); TRANSMEMBRANE (PHOBIUS); TRANSMEMBRANE (PHOBIUS); CYTOPLASMIC_DOMAIN (P…	C:GO:0016021	C:integral component of membrane	Larva	237.122	-6.01809	0.467368	3.9609e-39	1.07742e-37
BANY.1.2.g08705	[INTERPRO, BLASTED, MAPPED, ANNOTATED]	cytochrome P450 6k1-like	cytochrome P450 6k1-like [Bicyclus anynana]	7079	10	1.57e-44	90.34	6	F:GO:0004497; F:GO:0005506; C:GO:0016021; F:GO:0016705; F:GO:0020037; P:GO:0055114	F:monooxygenase activity; F:iron ion binding; C:integral component of membrane; F:oxidoreductase activity, acting on paired donors, with incorporation or reduction of molecular oxygen; F:heme binding; P:oxidation-reduction process	NA	NA	CYTOPLASMIC_DOMAIN (PHOBIUS); TRANSMEMBRANE (PHOBIUS); CYTOPLASMIC_DOMAIN (PHOBIUS); TRANSMEMBRANE (PHOBIUS); NON_CYTOPLASMIC_DOMAIN (PHOBIUS); TMhelix (TMHMM); TMhelix (TMHMM); TMhelix (TMHMM)	no GO terms	no GO terms	Adult	231.959	5.05269	0.384042	4.21203e-39	1.14368e-37
BANY.1.2.g11022	[INTERPRO, BLASTED, MAPPED, ANNOTATED]	Sodium/potassium/calcium exchanger Nckx30C	Sodium/potassium/calcium exchanger Nckx30C [Papilio machaon]	14582	10	9.34e-130	93.32	5	F:GO:0008273; C:GO:0016021; P:GO:0035725; P:GO:0071805; P:GO:0098656	F:calcium, potassium:sodium antiporter activity; C:integral component of membrane; P:sodium ion transmembrane transport; P:potassium ion transmembrane transport; P:anion transmembrane transport	NA	NA	IPR004837 (PFAM); G3DSA:1.20.1420.30 (GENE3D); IPR004481 (PANTHER); PTHR10846:SF36 (PANTHER); TRANSMEMBRANE (PHOBIUS); NON_CYTOPLASMIC_DOMAIN (PHOBIUS); CYTOPLASMIC_DOMAIN (PHOBIUS); SIGNAL_PEPTIDE_H_REGION (PHOBIUS); TRANSMEMBRANE (PHOBIUS); TRANSMEMBRANE (PHOBIUS); TRANSMEMBRANE (PHOBIUS); CYTOPLASMIC_DOMAIN (PHOBIUS); SIGNAL_PEPTIDE_C_REGION (PHOBIUS); NON_CYTOPLASMIC_DOMAIN (PHOBIUS); CYTOPLA…	C:GO:0016021; P:GO:0055085	C:integral component of membrane; P:transmembrane transport	Adult	82.4156	4.99091	0.387036	4.8216e-39	1.30684e-37
BANY.1.2.g17291	[INTERPRO, BLASTED, MAPPED, ANNOTATED]	lipase 1-like	lipase 1-like [Bicyclus anynana]	5048	10	0	73.21	2	P:GO:0006629; F:GO:0016787	P:lipid metabolic process; F:hydrolase activity	NA	NA	IPR029058 (G3DSA:3.40.50.GENE3D); IPR000073 (PFAM); PTHR11005:SF84 (PANTHER); PTHR11005 (PANTHER); IPR029058 (SUPERFAMILY)	no GO terms	no GO terms	Adult	178.163	7.42953	0.576807	5.5641e-39	1.50539e-37
BANY.1.2.g22017	[INTERPRO, BLASTED, MAPPED, ANNOTATED]	monocarboxylate transporter 4-like	monocarboxylate transporter 3-like [Bicyclus anynana]	18458	10	1.56e-96	92.07	2	C:GO:0005887; P:GO:0055085	C:integral component of plasma membrane; P:transmembrane transport	NA	NA	no IPS match	no IPS match	no IPS match	Adult	358.458	3.42245	0.267139	6.66116e-39	1.79899e-37
BANY.1.2.g01684	[INTERPRO, BLASTED, MAPPED, ANNOTATED]	UV excision repair protein RAD23 homolog A	UV excision repair protein RAD23 homolog A [Bicyclus anynana]	972	10	0	88.84	5	F:GO:0003684; F:GO:0005515; C:GO:0005634; P:GO:0006289; P:GO:0043161	F:damaged DNA binding; F:protein binding; C:nucleus; P:nucleotide-excision repair; P:proteasome-mediated ubiquitin-dependent protein catabolic process	NA	NA	IPR004806 (PRINTS); IPR015940 (SMART); IPR006636 (SMART); IPR000626 (SMART); G3DSA:3.10.20.90 (GENE3D); IPR015360 (PFAM); IPR036353 (G3DSA:1.10.10.GENE3D); IPR015940 (PFAM); G3DSA:1.10.8.10 (GENE3D); IPR000626 (PFAM); G3DSA:1.10.8.10 (GENE3D); mobidb-lite (MOBIDB_LITE); mobidb-lite (MOBIDB_LITE); PTHR10621 (PANTHER); PTHR10621:SF13 (PANTHER); IPR015940 (PROSITE_PROFILES); IPR015940 (PROSITE_PROFI…	F:GO:0003684; F:GO:0005515; C:GO:0005634; P:GO:0006289; P:GO:0043161	F:damaged DNA binding; F:protein binding; C:nucleus; P:nucleotide-excision repair; P:proteasome-mediated ubiquitin-dependent protein catabolic process	Larva	6268.64	-3.49495	0.27759	7.14863e-39	1.9272e-37
BANY.1.2.g16942	[INTERPRO, BLASTED, MAPPED, ANNOTATED]	hypothetical protein EVAR_64785_1	hypothetical protein EVAR_64785_1 [Eumeta japonica]	38357	10	8.61e-38	96.07	1	C:GO:0016021	C:integral component of membrane	NA	NA	G3DSA:3.50.4.10 (GENE3D); IPR003609 (PFAM); PTHR47327:SF1 (PANTHER); PTHR47327 (PANTHER); SSF57414 (SUPERFAMILY)	no GO terms	no GO terms	Larva	3367.89	-6.41598	0.536124	7.23824e-39	1.94788e-37
BANY.1.2.g13676	[INTERPRO, BLASTED]	tropomyosin-2 isoform X26	tropomyosin-2 isoform X26 [Bicyclus anynana]	405	10	7.87e-22	100	NA	NA	NA	NA	NA	Coil (COILS); PR01217 (PRINTS); mobidb-lite (MOBIDB_LITE); mobidb-lite (MOBIDB_LITE)	no GO terms	no GO terms	Adult	299.382	3.79263	0.29398	7.31039e-39	1.96381e-37
BANY.1.2.g21422	[INTERPRO, BLASTED, MAPPED, ANNOTATED]	caspase-1	caspase-1 [Bicyclus anynana]	909	10	0	90.18	2	F:GO:0004197; P:GO:0006508	F:cysteine-type endopeptidase activity; P:proteolysis	EC:3.4.22	Acting on peptide bonds (peptidases)	IPR015917 (PRINTS); IPR015917 (SMART); PF00656 (PFAM); G3DSA:3.40.50.1460 (GENE3D); mobidb-lite (MOBIDB_LITE); mobidb-lite (MOBIDB_LITE); PTHR10454:SF216 (PANTHER); IPR002398 (PANTHER); IPR016129 (PROSITE_PATTERNS); IPR033139 (PROSITE_PATTERNS); IPR002138 (PROSITE_PROFILES); IPR001309 (PROSITE_PROFILES); IPR015917 (CDD); IPR029030 (SUPERFAMILY)	F:GO:0004197; P:GO:0006508; F:GO:0008234	F:cysteine-type endopeptidase activity; P:proteolysis; F:cysteine-type peptidase activity	Larva	843.005	-2.26635	0.175614	8.07958e-39	2.16659e-37
BANY.1.2.g06163	[INTERPRO, BLASTED, MAPPED, ANNOTATED]	autophagy-related protein 2 homolog A	autophagy-related protein 2 homolog A [Bicyclus anynana]	32028	10	3.96e-106	88.08	1	P:GO:0006914	P:autophagy	NA	NA	IPR026849 (PANTHER)	P:GO:0006914	P:autophagy	Larva	1771.18	-1.68464	0.129898	8.95611e-39	2.39738e-37
BANY.1.2.g08009	[INTERPRO, BLASTED, MAPPED, ANNOTATED]	NHP2-like protein 1	NHP2-like protein 1 [Bicyclus anynana]	609	10	1.64e-86	98.35	5	F:GO:0003723; C:GO:0005730; C:GO:0005840; P:GO:0042254; C:GO:1990904	F:RNA binding; C:nucleolus; C:ribosome; P:ribosome biogenesis; C:ribonucleoprotein complex	NA	NA	IPR002415 (PRINTS); IPR018492 (PRINTS); IPR004038 (PFAM); IPR029064 (G3DSA:3.30.1330.GENE3D); PTHR23105:SF117 (PANTHER); PTHR23105 (PANTHER); IPR004037 (PROSITE_PATTERNS); SIGNAL_PEPTIDE (PHOBIUS); SIGNAL_PEPTIDE_C_REGION (PHOBIUS); SIGNAL_PEPTIDE_N_REGION (PHOBIUS); NON_CYTOPLASMIC_DOMAIN (PHOBIUS); SIGNAL_PEPTIDE_H_REGION (PHOBIUS); SignalP-noTM (SIGNALP_EUK); IPR029064 (SUPERFAMILY)	F:GO:0003723; C:GO:0005730; P:GO:0042254; C:GO:1990904	F:RNA binding; C:nucleolus; P:ribosome biogenesis; C:ribonucleoprotein complex	Larva	769.661	-3.66135	0.291249	9.16442e-39	2.44881e-37
BANY.1.2.g14666	[INTERPRO, BLASTED, MAPPED, ANNOTATED]	cytochrome P450 4C1-like	cytochrome P450 4C1-like [Bicyclus anynana]	15056	10	3.84e-54	79.39	5	F:GO:0004497; F:GO:0005506; F:GO:0016705; F:GO:0020037; P:GO:0055114	F:monooxygenase activity; F:iron ion binding; F:oxidoreductase activity, acting on paired donors, with incorporation or reduction of molecular oxygen; F:heme binding; P:oxidation-reduction process	NA	NA	TRANSMEMBRANE (PHOBIUS); NON_CYTOPLASMIC_DOMAIN (PHOBIUS); TRANSMEMBRANE (PHOBIUS); NON_CYTOPLASMIC_DOMAIN (PHOBIUS); CYTOPLASMIC_DOMAIN (PHOBIUS); TMhelix (TMHMM)	no GO terms	no GO terms	Adult	1739.87	4.37862	0.354588	9.3572e-39	2.49591e-37
BANY.1.2.g05422	[INTERPRO, BLASTED]	jupiter microtubule associated homolog 1-like isoform X5	mucin-7-like [Bicyclus anynana]	1846	10	4.4e-24	61.44	NA	NA	NA	NA	NA	no IPS match	no IPS match	no IPS match	Larva	1185.43	-3.29733	0.253929	9.7112e-39	2.58578e-37
BANY.1.2.g11901	[INTERPRO, BLASTED, MAPPED, ANNOTATED]	cyclic nucleotide-gated cation channel alpha-3 isoform X1	Cyclic nucleotide-gated channel rod photoreceptor subunit alpha [Papilio xuthus]	13980	10	6.41e-92	98.3	3	F:GO:0005216; C:GO:0016021; P:GO:0034220	F:ion channel activity; C:integral component of membrane; P:ion transmembrane transport	NA	NA	IPR005821 (PFAM); G3DSA:1.10.287.70 (GENE3D); PTHR45638 (PANTHER); PTHR45638:SF4 (PANTHER); TRANSMEMBRANE (PHOBIUS); TRANSMEMBRANE (PHOBIUS); NON_CYTOPLASMIC_DOMAIN (PHOBIUS); CYTOPLASMIC_DOMAIN (PHOBIUS); NON_CYTOPLASMIC_DOMAIN (PHOBIUS); SSF81324 (SUPERFAMILY); TMhelix (TMHMM); TMhelix (TMHMM)	F:GO:0005216; P:GO:0006811; C:GO:0016020; P:GO:0055085	F:ion channel activity; P:ion transport; C:membrane; P:transmembrane transport	Adult	155.387	2.90712	0.228519	9.9974e-39	2.65731e-37
BANY.1.2.g02647	[INTERPRO, BLASTED, MAPPED, ANNOTATED]	xanthine dehydrogenase-like	xanthine dehydrogenase-like [Bicyclus anynana]	4169	10	1.71e-157	84.8	5	F:GO:0005506; F:GO:0009055; P:GO:0022900; F:GO:0051537; F:GO:0071949	F:iron ion binding; F:electron transfer activity; P:electron transport chain; F:2 iron, 2 sulfur cluster binding; F:FAD binding	NA	NA	G3DSA:3.30.365.10 (GENE3D); IPR008274 (PFAM); PTHR11908 (PANTHER); PTHR11908:SF132 (PANTHER); IPR037165 (SUPERFAMILY)	F:GO:0016491; P:GO:0055114	F:oxidoreductase activity; P:oxidation-reduction process	Adult	398.008	14.1289	2.85792	1.00374e-38	2.66324e-37
BANY.1.2.g04780	[INTERPRO, BLASTED, MAPPED, ANNOTATED]	probable small nuclear ribonucleoprotein E	probable small nuclear ribonucleoprotein E [Spodoptera litura]	20807	10	2.63e-48	99.77	8	P:GO:0000387; F:GO:0003723; C:GO:0005681; C:GO:0005682; C:GO:0005685; C:GO:0005686; C:GO:0005687; C:GO:0046540	P:spliceosomal snRNP assembly; F:RNA binding; C:spliceosomal complex; C:U5 snRNP; C:U1 snRNP; C:U2 snRNP; C:U4 snRNP; C:U4/U6 x U5 tri-snRNP complex	NA	NA	PTHR24410 (PANTHER); PTHR24410:SF34 (PANTHER)	no GO terms	no GO terms	Larva	129.906	-4.88827	0.389038	1.07881e-38	2.85742e-37
BANY.1.2.g03984	[INTERPRO, BLASTED, MAPPED, ANNOTATED]	reverse transcriptase	uncharacterized protein LOC112044210 [Bicyclus anynana]	15977	10	3.31e-58	85.4	4	F:GO:0003964; F:GO:0004519; P:GO:0006278; P:GO:0090305	F:RNA-directed DNA polymerase activity; F:endonuclease activity; P:RNA-dependent DNA biosynthetic process; P:nucleic acid phosphodiester bond hydrolysis	EC:2.7.7.49	RNA-directed DNA polymerase	CYTOPLASMIC_DOMAIN (PHOBIUS); TRANSMEMBRANE (PHOBIUS); TRANSMEMBRANE (PHOBIUS); NON_CYTOPLASMIC_DOMAIN (PHOBIUS); CYTOPLASMIC_DOMAIN (PHOBIUS); TMhelix (TMHMM); TMhelix (TMHMM)	no GO terms	no GO terms	Adult	234.168	3.08822	0.244516	1.15104e-38	3.04341e-37
BANY.1.2.g06561	[INTERPRO, BLASTED, MAPPED, ANNOTATED]	26S proteasome regulatory subunit 7	26S proteasome regulatory subunit 7 [Bicyclus anynana]	5173	10	3.28e-33	100	5	F:GO:0005524; C:GO:0005737; F:GO:0008233; F:GO:0036402; P:GO:1901800	F:ATP binding; C:cytoplasm; F:peptidase activity; F:proteasome-activating ATPase activity; P:positive regulation of proteasomal protein catabolic process	EC:3.6.1.3; EC:3.6.1.15	Adenosinetriphosphatase; Nucleoside-triphosphate phosphatase	mobidb-lite (MOBIDB_LITE); mobidb-lite (MOBIDB_LITE); mobidb-lite (MOBIDB_LITE); SIGNAL_PEPTIDE (PHOBIUS); NON_CYTOPLASMIC_DOMAIN (PHOBIUS); SIGNAL_PEPTIDE_H_REGION (PHOBIUS); SIGNAL_PEPTIDE_C_REGION (PHOBIUS); SIGNAL_PEPTIDE_N_REGION (PHOBIUS)	no GO terms	no GO terms	Larva	8158.1	-3.11082	0.246878	1.64532e-38	4.34272e-37
BANY.1.2.g18564	[INTERPRO, BLASTED]	uncharacterized protein LOC112052852 isoform X2	uncharacterized protein LOC112052852 isoform X2 [Bicyclus anynana]	2270	10	1.55e-34	90.76	NA	NA	NA	NA	NA	PTHR13723 (PANTHER); PTHR13723:SF262 (PANTHER); TRANSMEMBRANE (PHOBIUS); CYTOPLASMIC_DOMAIN (PHOBIUS); NON_CYTOPLASMIC_DOMAIN (PHOBIUS); TMhelix (TMHMM)	no GO terms	no GO terms	Adult	337.993	3.03573	0.241412	1.77209e-38	4.66917e-37
BANY.1.2.g15999	[INTERPRO, BLASTED, MAPPED, ANNOTATED]	protein catecholamines up	protein catecholamines up [Bicyclus anynana]	1053	10	0	88.45	4	C:GO:0016021; P:GO:0030001; F:GO:0046873; P:GO:0055085	C:integral component of membrane; P:metal ion transport; F:metal ion transmembrane transporter activity; P:transmembrane transport	NA	NA	IPR003689 (PFAM); mobidb-lite (MOBIDB_LITE); mobidb-lite (MOBIDB_LITE); mobidb-lite (MOBIDB_LITE); mobidb-lite (MOBIDB_LITE); PTHR16950 (PANTHER); PTHR16950:SF25 (PANTHER); TRANSMEMBRANE (PHOBIUS); TRANSMEMBRANE (PHOBIUS); SIGNAL_PEPTIDE_C_REGION (PHOBIUS); NON_CYTOPLASMIC_DOMAIN (PHOBIUS); TRANSMEMBRANE (PHOBIUS); NON_CYTOPLASMIC_DOMAIN (PHOBIUS); CYTOPLASMIC_DOMAIN (PHOBIUS); CYTOPLASMIC_DOMAIN…	C:GO:0016020; P:GO:0030001; F:GO:0046873; P:GO:0055085	C:membrane; P:metal ion transport; F:metal ion transmembrane transporter activity; P:transmembrane transport	Larva	1369.71	-1.91064	0.151421	1.90784e-38	5.01812e-37
BANY.1.2.g04375	[INTERPRO, BLASTED, MAPPED, ANNOTATED]	ribosome production factor 2 homolog	ribosome production factor 2 homolog [Bicyclus anynana]	3640	10	6.79e-53	85.09	3	P:GO:0000027; P:GO:0000470; F:GO:0019843	P:ribosomal large subunit assembly; P:maturation of LSU-rRNA; F:rRNA binding	NA	NA	IPR007109 (PFAM); IPR039770 (PANTHER)	P:GO:0000027; P:GO:0000470; F:GO:0019843	P:ribosomal large subunit assembly; P:maturation of LSU-rRNA; F:rRNA binding	Larva	1230.32	-1.89835	0.149154	1.91399e-38	5.02554e-37
BANY.1.2.g14725	[INTERPRO, BLASTED]	uncharacterized protein LOC112050207	uncharacterized protein LOC112050207 [Bicyclus anynana]	1649	10	2.38e-108	72.23	NA	NA	NA	NA	NA	no IPS match	no IPS match	no IPS match	Adult	304.46	4.56724	0.366253	1.95258e-38	5.118e-37
BANY.1.2.g20319	[INTERPRO, BLASTED, MAPPED, ANNOTATED]	sodium- and chloride-dependent glycine transporter 1-like isoform X2	sodium- and chloride-dependent glycine transporter 1-like isoform X2 [Bicyclus anynana]	7447	10	4.4e-54	75.15	4	F:GO:0005328; P:GO:0006836; C:GO:0016021; P:GO:0055085	F:neurotransmitter:sodium symporter activity; P:neurotransmitter transport; C:integral component of membrane; P:transmembrane transport	NA	NA	no IPS match	no IPS match	no IPS match	Adult	194.307	3.88578	0.300905	2.12229e-38	5.5532e-37
BANY.1.2.g01241	[INTERPRO, BLASTED]	unnamed protein product	unnamed protein product [Leptidea sinapis]	1024	8	2.25e-13	65.94	NA	NA	NA	NA	NA	mobidb-lite (MOBIDB_LITE); SIGNAL_PEPTIDE (PHOBIUS); NON_CYTOPLASMIC_DOMAIN (PHOBIUS); SIGNAL_PEPTIDE_H_REGION (PHOBIUS); SIGNAL_PEPTIDE_C_REGION (PHOBIUS); SIGNAL_PEPTIDE_N_REGION (PHOBIUS); SignalP-noTM (SIGNALP_EUK)	no GO terms	no GO terms	Adult	1781.93	5.6867	0.460257	2.40214e-38	6.2746e-37
BANY.1.2.g10940	[INTERPRO, BLASTED]	MORN repeat-containing protein 4 homolog	MORN repeat-containing protein 4 homolog [Bicyclus anynana]	303	10	6.22e-41	90.84	NA	NA	NA	NA	NA	IPR003409 (SMART); G3DSA:2.20.110.10 (GENE3D); IPR003409 (PFAM); PTHR46614 (PANTHER); SSF82185 (SUPERFAMILY)	no GO terms	no GO terms	Adult	484.335	10.6337	0.839361	2.45346e-38	6.3976e-37
BANY.1.2.g24482	[INTERPRO, BLASTED, MAPPED, ANNOTATED]	NADH dehydrogenase [ubiquinone] 1 beta subcomplex subunit 9	NADH dehydrogenase [ubiquinone] 1 beta subcomplex subunit 9 [Bicyclus anynana]	1879	10	5.93e-27	95.49	2	C:GO:0005747; P:GO:0006120	C:mitochondrial respiratory chain complex I; P:mitochondrial electron transport, NADH to ubiquinone	NA	NA	IPR033034 (PANTHER)	C:GO:0005747; P:GO:0006120	C:mitochondrial respiratory chain complex I; P:mitochondrial electron transport, NADH to ubiquinone	Adult	3476.18	1.41047	0.109731	2.4773e-38	6.44864e-37
BANY.1.2.g02817	[INTERPRO, BLASTED, MAPPED]	RNA-directed DNA polymerase from mobile element jockey-like	hypothetical protein evm_015082, partial [Chilo suppressalis]	30113	10	3.82e-58	66.62	3	C:GO:0016020; C:GO:0016021; F:GO:0046872	C:membrane; C:integral component of membrane; F:metal ion binding	NA	NA	IPR000477 (PFAM); PTHR19446:SF425 (PANTHER); PTHR19446 (PANTHER); IPR000477 (PROSITE_PROFILES); SSF56672 (SUPERFAMILY)	no GO terms	no GO terms	Adult	141.81	3.16768	0.247335	2.6059e-38	6.77175e-37
BANY.1.2.g07790	[INTERPRO, BLASTED, MAPPED, ANNOTATED]	cuticular protein RR-2 motif 63 precursor	cuticle protein 18.6-like [Bicyclus anynana]	2629	10	1.7e-42	91.8	1	F:GO:0042302	F:structural constituent of cuticle	NA	NA	IPR000618 (PFAM); PTHR12236:SF77 (PANTHER); PTHR12236 (PANTHER); IPR031311 (PROSITE_PATTERNS); SIGNAL_PEPTIDE_H_REGION (PHOBIUS); NON_CYTOPLASMIC_DOMAIN (PHOBIUS); SIGNAL_PEPTIDE_N_REGION (PHOBIUS); SIGNAL_PEPTIDE_C_REGION (PHOBIUS); SIGNAL_PEPTIDE (PHOBIUS); IPR000618 (PROSITE_PROFILES); SignalP-TM (SIGNALP_GRAM_POSITIVE); SignalP-noTM (SIGNALP_EUK); TMhelix (TMHMM)	F:GO:0042302	F:structural constituent of cuticle	Adult	1920.32	6.9907	0.592182	2.71505e-38	7.0433e-37
BANY.1.2.g00939	[INTERPRO, BLASTED]	protein FAM13A-like isoform X2	protein FAM13A-like isoform X4 [Bicyclus anynana]	11457	10	3.77e-47	91.76	NA	NA	NA	NA	NA	IPR039102 (PANTHER)	no GO terms	no GO terms	Adult	1856.39	3.56762	0.301944	2.77348e-38	7.18254e-37
BANY.1.2.g21299	[INTERPRO, BLASTED, MAPPED, ANNOTATED]	endonuclease-reverse transcriptase	endonuclease-reverse transcriptase [Bombyx mori]	4652	10	2e-89	74.59	4	F:GO:0003964; F:GO:0004519; P:GO:0006278; P:GO:0090305	F:RNA-directed DNA polymerase activity; F:endonuclease activity; P:RNA-dependent DNA biosynthetic process; P:nucleic acid phosphodiester bond hydrolysis	EC:2.7.7.49	RNA-directed DNA polymerase	Coil (COILS); IPR000477 (PFAM); PTHR47027:SF5 (PANTHER); PTHR47027 (PANTHER); SIGNAL_PEPTIDE_H_REGION (PHOBIUS); SIGNAL_PEPTIDE_N_REGION (PHOBIUS); SIGNAL_PEPTIDE_C_REGION (PHOBIUS); NON_CYTOPLASMIC_DOMAIN (PHOBIUS); SIGNAL_PEPTIDE (PHOBIUS); IPR000477 (PROSITE_PROFILES); SignalP-noTM (SIGNALP_EUK); SSF56672 (SUPERFAMILY)	no GO terms	no GO terms	Adult	404.054	5.34306	0.441997	2.88313e-38	7.45376e-37
BANY.1.2.g04349	[INTERPRO, BLASTED, MAPPED, ANNOTATED]	T-complex protein 1 subunit theta	T-complex protein 1 subunit theta [Bicyclus anynana]	5139	10	2.18e-102	95.15	4	F:GO:0005524; C:GO:0005737; P:GO:0006457; F:GO:0051082	F:ATP binding; C:cytoplasm; P:protein folding; F:unfolded protein binding	NA	NA	IPR017998 (PRINTS); IPR002423 (PFAM); IPR027413 (G3DSA:1.10.560.GENE3D); PTHR11353 (PANTHER); PTHR11353:SF78 (PANTHER); IPR002194 (PROSITE_PATTERNS); IPR002194 (PROSITE_PATTERNS); IPR027413 (SUPERFAMILY); IPR027410 (SUPERFAMILY)	F:GO:0005524; P:GO:0006457; F:GO:0051082	F:ATP binding; P:protein folding; F:unfolded protein binding	Larva	4136.32	-1.73435	0.137135	3.10188e-38	8.00561e-37
BANY.1.2.g07273	[INTERPRO, NO-BLAST]	---NA---	---NA---	2200	NA	NA	NA	NA	NA	NA	NA	NA	no IPS match	no IPS match	no IPS match	Adult	1946.56	4.95504	0.399889	3.21774e-38	8.29047e-37
BANY.1.2.g15222	[INTERPRO, BLASTED, MAPPED, ANNOTATED]	reverse transcriptase	proline-rich receptor-like protein kinase PERK9 [Bicyclus anynana]	24838	10	5.75e-50	87.3	2	F:GO:0003964; P:GO:0006278	F:RNA-directed DNA polymerase activity; P:RNA-dependent DNA biosynthetic process	EC:2.7.7.49	RNA-directed DNA polymerase	PTHR47027:SF5 (PANTHER); PTHR47027 (PANTHER)	no GO terms	no GO terms	Adult	848.1	6.58319	0.552075	3.29385e-38	8.47213e-37
BANY.1.2.g21936	[INTERPRO, BLASTED, MAPPED, ANNOTATED]	endonuclease-reverse transcriptase	uncharacterized protein LOC112055107 isoform X3 [Bicyclus anynana]	49978	10	3.19e-87	84.98	5	F:GO:0003964; F:GO:0004519; P:GO:0006278; C:GO:0016020; P:GO:0090305	F:RNA-directed DNA polymerase activity; F:endonuclease activity; P:RNA-dependent DNA biosynthetic process; C:membrane; P:nucleic acid phosphodiester bond hydrolysis	EC:2.7.7.49	RNA-directed DNA polymerase	SIGNAL_PEPTIDE_C_REGION (PHOBIUS); SIGNAL_PEPTIDE_N_REGION (PHOBIUS); NON_CYTOPLASMIC_DOMAIN (PHOBIUS); SIGNAL_PEPTIDE (PHOBIUS); SIGNAL_PEPTIDE_H_REGION (PHOBIUS); SignalP-noTM (SIGNALP_EUK)	no GO terms	no GO terms	Adult	330.767	3.24863	0.260697	3.77437e-38	9.69161e-37
BANY.1.2.g05651	[INTERPRO, BLASTED, MAPPED, ANNOTATED]	facilitated trehalose transporter Tret1-like	facilitated trehalose transporter Tret1-like [Bicyclus anynana]	12102	10	2.07e-129	93.46	3	C:GO:0016021; F:GO:0022857; P:GO:0055085	C:integral component of membrane; F:transmembrane transporter activity; P:transmembrane transport	NA	NA	IPR003663 (PRINTS); G3DSA:1.20.1250.20 (GENE3D); IPR005828 (PFAM); PTHR23500:SF59 (PANTHER); PTHR23500 (PANTHER); IPR005829 (PROSITE_PATTERNS); TRANSMEMBRANE (PHOBIUS); CYTOPLASMIC_DOMAIN (PHOBIUS); SIGNAL_PEPTIDE_N_REGION (PHOBIUS); NON_CYTOPLASMIC_DOMAIN (PHOBIUS); NON_CYTOPLASMIC_DOMAIN (PHOBIUS); SIGNAL_PEPTIDE_H_REGION (PHOBIUS); SIGNAL_PEPTIDE (PHOBIUS); TRANSMEMBRANE (PHOBIUS); NON_CYTOPLA…	C:GO:0016020; C:GO:0016021; F:GO:0022857; P:GO:0055085	C:membrane; C:integral component of membrane; F:transmembrane transporter activity; P:transmembrane transport	Adult	365.479	4.33541	0.346977	3.98158e-38	1.02063e-36
BANY.1.2.g23222	[INTERPRO, BLASTED]	Viral cathepsin	unnamed protein product [Leptidea sinapis]	345	10	1.74e-25	76.46	NA	NA	NA	NA	NA	IPR013201 (SMART); G3DSA:3.90.70.10 (GENE3D); IPR013201 (PFAM); mobidb-lite (MOBIDB_LITE); NON_CYTOPLASMIC_DOMAIN (PHOBIUS); SIGNAL_PEPTIDE_H_REGION (PHOBIUS); SIGNAL_PEPTIDE_C_REGION (PHOBIUS); SIGNAL_PEPTIDE_N_REGION (PHOBIUS); SIGNAL_PEPTIDE (PHOBIUS); SignalP-noTM (SIGNALP_EUK); IPR038765 (SUPERFAMILY)	no GO terms	no GO terms	Adult	122.303	3.59493	0.285527	4.32343e-38	1.10639e-36
BANY.1.2.g07085	[INTERPRO, BLASTED, MAPPED, ANNOTATED]	Protein kinase C, brain isozyme	Protein kinase C, brain isozyme [Papilio xuthus]	16683	10	2.68e-72	99.75	3	F:GO:0004674; F:GO:0005524; P:GO:0006468	F:protein serine/threonine kinase activity; F:ATP binding; P:protein phosphorylation	EC:2.7.11	Transferring phosphorus-containing groups	IPR000719 (SMART); IPR000719 (PFAM); G3DSA:1.10.510.10 (GENE3D); PTHR24356:SF331 (PANTHER); PTHR24356 (PANTHER); IPR008271 (PROSITE_PATTERNS); IPR000719 (PROSITE_PROFILES); IPR011009 (SUPERFAMILY)	F:GO:0004672; F:GO:0005524; P:GO:0006468	F:protein kinase activity; F:ATP binding; P:protein phosphorylation	Adult	603.806	3.51435	0.286161	5.06966e-38	1.29516e-36
BANY.1.2.g11638	[INTERPRO, BLASTED, MAPPED, ANNOTATED]	CDP-diacylglycerol--inositol 3-phosphatidyltransferase	CDP-diacylglycerol--inositol 3-phosphatidyltransferase [Bicyclus anynana]	1891	10	7.91e-66	93.13	3	F:GO:0003881; P:GO:0008654; C:GO:0016021	F:CDP-diacylglycerol-inositol 3-phosphatidyltransferase activity; P:phospholipid biosynthetic process; C:integral component of membrane	EC:2.7.8.11	CDP-diacylglycerol--inositol 3-phosphatidyltransferase	PTHR15362:SF4 (PANTHER); PTHR15362 (PANTHER); NON_CYTOPLASMIC_DOMAIN (PHOBIUS); SIGNAL_PEPTIDE_N_REGION (PHOBIUS); SIGNAL_PEPTIDE_H_REGION (PHOBIUS); NON_CYTOPLASMIC_DOMAIN (PHOBIUS); TRANSMEMBRANE (PHOBIUS); TRANSMEMBRANE (PHOBIUS); SIGNAL_PEPTIDE (PHOBIUS); SIGNAL_PEPTIDE_C_REGION (PHOBIUS); CYTOPLASMIC_DOMAIN (PHOBIUS); TMhelix (TMHMM); TMhelix (TMHMM); TMhelix (TMHMM)	no GO terms	no GO terms	Adult	1050.02	2.60343	0.210697	5.75836e-38	1.46863e-36
BANY.1.2.g00287	[INTERPRO, BLASTED, MAPPED, ANNOTATED]	Putative uncharacterized transposon-derived protein F52C9.6	Putative uncharacterized transposon-derived protein F52C9.6 [Eumeta japonica]	8129	10	9.55e-62	71.47	2	F:GO:0016787; P:GO:0090304	F:hydrolase activity; P:nucleic acid metabolic process	NA	NA	PTHR47027:SF5 (PANTHER); PTHR47027 (PANTHER)	no GO terms	no GO terms	Larva	443.654	-2.04219	0.160675	5.97367e-38	1.52097e-36
BANY.1.2.g11311	[INTERPRO, BLASTED, MAPPED, ANNOTATED]	sideroflexin-1-like	sideroflexin-1 [Bicyclus anynana]	11059	10	4.28e-28	92.96	4	F:GO:0015075; C:GO:0016021; C:GO:0031966; P:GO:0034220	F:ion transmembrane transporter activity; C:integral component of membrane; C:mitochondrial membrane; P:ion transmembrane transport	NA	NA	NON_CYTOPLASMIC_DOMAIN (PHOBIUS); CYTOPLASMIC_DOMAIN (PHOBIUS); TRANSMEMBRANE (PHOBIUS); TMhelix (TMHMM)	no GO terms	no GO terms	Adult	103.635	3.56783	0.280984	6.20182e-38	1.57641e-36
BANY.1.2.g09507	[INTERPRO, BLASTED, MAPPED]	reverse transcriptase	PREDICTED: uncharacterized protein LOC106108224 [Papilio polytes]	1946	10	1.25e-17	58.11	4	F:GO:0003964; F:GO:0004519; P:GO:0006278; P:GO:0090305	F:RNA-directed DNA polymerase activity; F:endonuclease activity; P:RNA-dependent DNA biosynthetic process; P:nucleic acid phosphodiester bond hydrolysis	NA	NA	no IPS match	no IPS match	no IPS match	Adult	3368.5	6.64443	0.5999	6.6181e-38	1.6794e-36
BANY.1.2.g25941	[INTERPRO, BLASTED, MAPPED, ANNOTATED]	arginine kinase isoform X2	arginine kinase-like, partial [Bicyclus anynana]	2384	10	1.13e-172	99	5	F:GO:0004111; F:GO:0005524; C:GO:0016021; P:GO:0016310; P:GO:0046314	F:creatine kinase activity; F:ATP binding; C:integral component of membrane; P:phosphorylation; P:phosphocreatine biosynthetic process	EC:2.7.3.2	Creatine kinase	IPR022413 (PFAM); IPR036802 (G3DSA:1.10.135.GENE3D); G3DSA:3.30.590.10 (GENE3D); IPR022414 (PFAM); PTHR11547:SF36 (PANTHER); IPR000749 (PANTHER); IPR022415 (PROSITE_PATTERNS); IPR022413 (PROSITE_PROFILES); IPR022414 (PROSITE_PROFILES); IPR036802 (SUPERFAMILY); IPR014746 (SUPERFAMILY)	F:GO:0003824; F:GO:0004111; F:GO:0016301; F:GO:0016772; P:GO:0046314	F:catalytic activity; F:creatine kinase activity; F:kinase activity; F:transferase activity, transferring phosphorus-containing groups; P:phosphocreatine biosynthetic process	Adult	6706.54	2.89556	0.235763	6.63105e-38	1.67987e-36
BANY.1.2.g01408	[INTERPRO, BLASTED]	choline O-acetyltransferase	choline O-acetyltransferase [Galleria mellonella]	3053	1	0.000596454	81.82	NA	NA	NA	NA	NA	no IPS match	no IPS match	no IPS match	Adult	86.8257	3.89317	0.309159	7.23198e-38	1.82904e-36
BANY.1.2.g16238	[INTERPRO, BLASTED, MAPPED, ANNOTATED]	fibrillin-1-like isoform X2	LOW QUALITY PROTEIN: fibrillin-2-like [Bicyclus anynana]	6959	10	1.74e-65	87.64	1	F:GO:0005509	F:calcium ion binding	NA	NA	IPR001881 (SMART); G3DSA:2.10.25.10 (GENE3D); IPR001881 (PFAM); mobidb-lite (MOBIDB_LITE); IPR018097 (PROSITE_PATTERNS); IPR000152 (PROSITE_PATTERNS); SSF57196 (SUPERFAMILY)	F:GO:0005509	F:calcium ion binding	Adult	315.541	3.60216	0.281245	1.01148e-37	2.55387e-36
BANY.1.2.g05506	[INTERPRO, BLASTED]	F-box/LRR-repeat protein 20	F-box/LRR-repeat protein 20 [Bicyclus anynana]	12953	10	1.4e-15	69.79	NA	NA	NA	NA	NA	no IPS match	no IPS match	no IPS match	Larva	794.373	-2.8966	0.231365	1.01639e-37	2.56198e-36
BANY.1.2.g11789	[INTERPRO, BLASTED, MAPPED, ANNOTATED]	proteasome subunit alpha type-3	proteasome subunit alpha type-3 [Bicyclus anynana]	3473	10	6.36e-46	88.39	5	F:GO:0004298; C:GO:0005634; C:GO:0005737; P:GO:0006511; C:GO:0019773	F:threonine-type endopeptidase activity; C:nucleus; C:cytoplasm; P:ubiquitin-dependent protein catabolic process; C:proteasome core complex, alpha-subunit complex	EC:3.4.25	Acting on peptide bonds (peptidases)	CYTOPLASMIC_DOMAIN (PHOBIUS); TRANSMEMBRANE (PHOBIUS); NON_CYTOPLASMIC_DOMAIN (PHOBIUS)	no GO terms	no GO terms	Larva	8245.09	-3.58358	0.289272	1.11374e-37	2.80271e-36
BANY.1.2.g20704	[INTERPRO, BLASTED]	uncharacterized protein LOC112054252	uncharacterized protein LOC112054252 [Bicyclus anynana]	6308	10	1.33e-76	83.83	NA	NA	NA	NA	NA	G3DSA:3.40.630.30 (GENE3D); PTHR20905 (PANTHER); PTHR20905:SF28 (PANTHER)	no GO terms	no GO terms	Adult	1010.72	3.01597	0.247324	1.16662e-37	2.93088e-36
BANY.1.2.g13064	[INTERPRO, BLASTED, MAPPED, ANNOTATED]	G protein-activated inward rectifier potassium channel 3-like isoform X4	G protein-activated inward rectifier potassium channel 3-like isoform X4 [Bicyclus anynana]	882	10	4.49e-60	87.75	4	F:GO:0005242; C:GO:0016021; P:GO:0034765; P:GO:0071805	F:inward rectifier potassium channel activity; C:integral component of membrane; P:regulation of ion transmembrane transport; P:potassium ion transmembrane transport	NA	NA	mobidb-lite (MOBIDB_LITE); mobidb-lite (MOBIDB_LITE)	no GO terms	no GO terms	Adult	81.0908	5.28641	0.40816	1.18099e-37	2.96208e-36
BANY.1.2.g02023	[INTERPRO, BLASTED, MAPPED, ANNOTATED]	26S proteasome regulatory subunit 6A-B	26S proteasome regulatory subunit 6A-B [Bicyclus anynana]	3377	10	1.58e-115	98.94	5	C:GO:0000502; F:GO:0005524; C:GO:0005737; F:GO:0016787; P:GO:0030163	C:proteasome complex; F:ATP binding; C:cytoplasm; F:hydrolase activity; P:protein catabolic process	NA	NA	IPR032501 (PFAM); G3DSA:2.40.50.140 (GENE3D); PTHR23073 (PANTHER); PTHR23073:SF90 (PANTHER)	no GO terms	no GO terms	Larva	7531.48	-2.68925	0.212914	1.19682e-37	2.99682e-36
BANY.1.2.g07811	[INTERPRO, BLASTED]	protein-glucosylgalactosylhydroxylysine glucosidase	protein-glucosylgalactosylhydroxylysine glucosidase [Bicyclus anynana]	8578	10	2.83e-43	89.33	NA	NA	NA	NA	NA	no IPS match	no IPS match	no IPS match	Adult	117.053	4.9261	0.398032	1.23277e-37	3.08173e-36
BANY.1.2.g06029	[INTERPRO, BLASTED]	voltage-dependent calcium channel subunit alpha-2/delta-3	voltage-dependent calcium channel subunit alpha-2/delta-3 [Bicyclus anynana]	18281	10	1.8e-90	84.59	NA	NA	NA	NA	NA	IPR036465 (G3DSA:3.40.50.GENE3D); IPR013608 (PFAM); PTHR10166 (PANTHER); PTHR10166:SF31 (PANTHER); IPR036465 (SUPERFAMILY)	no GO terms	no GO terms	Adult	495.687	2.44819	0.190405	1.30067e-37	3.24608e-36
BANY.1.2.g11694	[INTERPRO, BLASTED, MAPPED, ANNOTATED]	serine-rich adhesin for platelets	uncharacterized protein LOC112048093 [Bicyclus anynana]	6160	10	0	66.49	1	C:GO:0005615	C:extracellular space	NA	NA	Coil (COILS); IPR042178 (G3DSA:3.30.497.GENE3D); IPR023796 (PFAM); mobidb-lite (MOBIDB_LITE); mobidb-lite (MOBIDB_LITE); mobidb-lite (MOBIDB_LITE); mobidb-lite (MOBIDB_LITE); mobidb-lite (MOBIDB_LITE); IPR000215 (PANTHER); IPR000215 (PANTHER); PTHR11461:SF287 (PANTHER); PTHR11461:SF287 (PANTHER); IPR036186 (SUPERFAMILY)	C:GO:0005615	C:extracellular space	Larva	2956.59	-1.89529	0.15154	1.41873e-37	3.53491e-36
BANY.1.2.g08378	[INTERPRO, BLASTED, MAPPED, ANNOTATED]	probable malate dehydrogenase, mitochondrial	probable malate dehydrogenase, mitochondrial [Bicyclus anynana]	6586	10	1.03e-39	95.77	4	P:GO:0005975; P:GO:0006099; P:GO:0006108; F:GO:0030060	P:carbohydrate metabolic process; P:tricarboxylic acid cycle; P:malate metabolic process; F:L-malate dehydrogenase activity	EC:1.1.1.37	Malate dehydrogenase	G3DSA:3.40.50.720 (GENE3D); IPR001236 (PFAM); PTHR11540 (PANTHER); NON_CYTOPLASMIC_DOMAIN (PHOBIUS); TRANSMEMBRANE (PHOBIUS); CYTOPLASMIC_DOMAIN (PHOBIUS); IPR036291 (SUPERFAMILY)	F:GO:0016491; P:GO:0055114	F:oxidoreductase activity; P:oxidation-reduction process	Adult	3193.58	2.05784	0.165052	1.47584e-37	3.67116e-36
BANY.1.2.g04358	[INTERPRO, BLASTED, MAPPED, ANNOTATED]	D-beta-hydroxybutyrate dehydrogenase, mitochondrial	hypothetical protein B5V51_9559 [Heliothis virescens]	12815	10	4.35e-48	94.01	1	C:GO:0016021	C:integral component of membrane	NA	NA	no IPS match	no IPS match	no IPS match	Larva	410.925	-2.98572	0.233863	1.54012e-37	3.82475e-36
BANY.1.2.g02988	[INTERPRO, NO-BLAST]	---NA---	---NA---	1159	NA	NA	NA	NA	NA	NA	NA	NA	mobidb-lite (MOBIDB_LITE); mobidb-lite (MOBIDB_LITE); SIGNAL_PEPTIDE_C_REGION (PHOBIUS); NON_CYTOPLASMIC_DOMAIN (PHOBIUS); SIGNAL_PEPTIDE (PHOBIUS); SIGNAL_PEPTIDE_N_REGION (PHOBIUS); SIGNAL_PEPTIDE_H_REGION (PHOBIUS); SignalP-noTM (SIGNALP_EUK)	no GO terms	no GO terms	Adult	1073.15	13.0804	1.37537	1.60135e-37	3.9703e-36
BANY.1.2.g08288	[INTERPRO, BLASTED, MAPPED]	thioredoxin-like protein 1	thioredoxin-like protein 1 [Bicyclus anynana]	2681	10	7.89e-42	74.14	2	C:GO:0005623; P:GO:0045454	C:obsolete cell; P:cell redox homeostasis	NA	NA	no IPS match	no IPS match	no IPS match	Larva	4211.22	-3.36295	0.27168	1.6367e-37	4.05131e-36
BANY.1.2.g20181	[INTERPRO, BLASTED]	epsilon-sarcoglycan isoform X2	uncharacterized protein LOC112053836 isoform X3 [Bicyclus anynana]	8227	10	4.17e-82	86	NA	NA	NA	NA	NA	mobidb-lite (MOBIDB_LITE); mobidb-lite (MOBIDB_LITE); mobidb-lite (MOBIDB_LITE)	no GO terms	no GO terms	Adult	935.708	2.64159	0.206786	1.90519e-37	4.70818e-36
BANY.1.2.g03876	[INTERPRO, BLASTED, MAPPED, ANNOTATED]	extracellular serine/threonine protein kinase four-jointed	extracellular serine/threonine protein kinase four-jointed [Bicyclus anynana]	4987	10	0	85.52	1	C:GO:0016021	C:integral component of membrane	NA	NA	IPR024868 (PRINTS); IPR024868 (PANTHER); TRANSMEMBRANE (PHOBIUS); NON_CYTOPLASMIC_DOMAIN (PHOBIUS); TRANSMEMBRANE (PHOBIUS); NON_CYTOPLASMIC_DOMAIN (PHOBIUS); CYTOPLASMIC_DOMAIN (PHOBIUS); TMhelix (TMHMM); TMhelix (TMHMM); TMhelix (TMHMM)	no GO terms	no GO terms	Larva	319.762	-4.14642	0.322518	1.98044e-37	4.88616e-36
BANY.1.2.g08866	[INTERPRO, BLASTED, MAPPED]	alkylglycerol monooxygenase-like	alkylglycerol monooxygenase-like [Bicyclus anynana]	16222	10	1.48e-44	58.52	6	F:GO:0005506; P:GO:0008610; C:GO:0016020; C:GO:0016021; F:GO:0016491; P:GO:0055114	F:iron ion binding; P:lipid biosynthetic process; C:membrane; C:integral component of membrane; F:oxidoreductase activity; P:oxidation-reduction process	NA	NA	no IPS match	no IPS match	no IPS match	Adult	334.075	2.94961	0.231496	2.0886e-37	5.14463e-36
BANY.1.2.g04075	[INTERPRO, BLASTED, MAPPED, ANNOTATED]	tyrosine-protein phosphatase corkscrew-like	hypothetical protein evm_014525, partial [Chilo suppressalis]	13257	10	5.41e-25	95.37	2	F:GO:0004725; P:GO:0035335	F:protein tyrosine phosphatase activity; P:peptidyl-tyrosine dephosphorylation	EC:3.1.3.16; EC:3.1.3.48	Protein-serine/threonine phosphatase; Protein-tyrosine-phosphatase	no IPS match	no IPS match	no IPS match	Adult	462.94	2.98715	0.241559	2.23514e-37	5.49663e-36
BANY.1.2.g21882	[INTERPRO, BLASTED, MAPPED, ANNOTATED]	folliculin	folliculin [Bicyclus anynana]	12745	10	3.86e-49	94.62	1	C:GO:0016021	C:integral component of membrane	NA	NA	no IPS match	no IPS match	no IPS match	Adult	4382.97	2.08666	0.167626	2.40182e-37	5.89694e-36
BANY.1.2.g14706	[INTERPRO, BLASTED]	zwei Ig domain protein zig-8-like	PREDICTED: uncharacterized protein LOC105383293 [Plutella xylostella]	21733	10	4.15e-39	94.7	NA	NA	NA	NA	NA	no IPS match	no IPS match	no IPS match	Adult	157.589	3.34721	0.270846	2.8397e-37	6.96071e-36
BANY.1.2.g00149	[INTERPRO, BLASTED, MAPPED, ANNOTATED]	endocuticle structural glycoprotein SgAbd-2-like	endocuticle structural glycoprotein SgAbd-2-like [Bicyclus anynana]	5358	10	1.2e-22	95.48	1	F:GO:0042302	F:structural constituent of cuticle	NA	NA	TRANSMEMBRANE (PHOBIUS); CYTOPLASMIC_DOMAIN (PHOBIUS); NON_CYTOPLASMIC_DOMAIN (PHOBIUS); CYTOPLASMIC_DOMAIN (PHOBIUS); TRANSMEMBRANE (PHOBIUS); TMhelix (TMHMM); TMhelix (TMHMM)	no GO terms	no GO terms	Adult	3509.88	5.89478	0.503057	3.19017e-37	7.80713e-36
BANY.1.2.g12829	[INTERPRO, BLASTED]	TBC1 domain family member 24 isoform X1	hypothetical protein KGM_211802 [Danaus plexippus plexippus]	22259	10	1.25e-31	92.86	NA	NA	NA	NA	NA	no IPS match	no IPS match	no IPS match	Adult	711.934	2.20194	0.172964	3.54433e-37	8.65985e-36
BANY.1.2.g18087	[INTERPRO, BLASTED, MAPPED, ANNOTATED]	sodium-coupled monocarboxylate transporter 1-like	sodium-coupled monocarboxylate transporter 1-like [Bicyclus anynana]	2895	10	2.08e-37	94.03	3	C:GO:0016021; F:GO:0022857; P:GO:0055085	C:integral component of membrane; F:transmembrane transporter activity; P:transmembrane transport	NA	NA	SignalP-TM (SIGNALP_GRAM_POSITIVE)	no GO terms	no GO terms	Adult	119.035	5.25045	0.434011	3.75302e-37	9.15495e-36
BANY.1.2.g06675	[INTERPRO, BLASTED, MAPPED, ANNOTATED]	heterogeneous nuclear ribonucleoprotein 27C isoform X5	heterogeneous nuclear ribonucleoprotein, partial [Papilio polytes]	22097	10	6.64e-35	97.8	1	F:GO:0003729	F:mRNA binding	NA	NA	mobidb-lite (MOBIDB_LITE); mobidb-lite (MOBIDB_LITE)	no GO terms	no GO terms	Larva	946.714	-2.15777	0.169729	4.93817e-37	1.2016e-35
BANY.1.2.g10821	[INTERPRO, BLASTED]	immunoglobulin domain-containing protein oig-4-like	immunoglobulin domain-containing protein oig-4-like [Bicyclus anynana]	2076	10	8.67e-25	93.74	NA	NA	NA	NA	NA	IPR013783 (G3DSA:2.60.40.GENE3D); cd00096 (CDD); IPR036179 (SUPERFAMILY)	no GO terms	no GO terms	Adult	1214.72	3.48233	0.294366	4.9418e-37	1.2016e-35
BANY.1.2.g24763	[INTERPRO, BLASTED, MAPPED, ANNOTATED]	probable cytochrome P450 9f2	probable cytochrome P450 9f2 isoform X2 [Bicyclus anynana]	11506	10	9.64e-35	89.84	6	F:GO:0004497; F:GO:0005506; C:GO:0016021; F:GO:0016705; F:GO:0020037; P:GO:0055114	F:monooxygenase activity; F:iron ion binding; C:integral component of membrane; F:oxidoreductase activity, acting on paired donors, with incorporation or reduction of molecular oxygen; F:heme binding; P:oxidation-reduction process	NA	NA	IPR036396 (G3DSA:1.10.630.GENE3D); mobidb-lite (MOBIDB_LITE); PTHR24292 (PANTHER); PTHR24292:SF91 (PANTHER); IPR036396 (SUPERFAMILY)	F:GO:0005506; F:GO:0016705; F:GO:0020037; P:GO:0055114	F:iron ion binding; F:oxidoreductase activity, acting on paired donors, with incorporation or reduction of molecular oxygen; F:heme binding; P:oxidation-reduction process	Adult	1469.86	3.27074	0.266813	5.15476e-37	1.25137e-35
BANY.1.2.g14095	[INTERPRO, BLASTED]	15-hydroxyprostaglandin dehydrogenase [NAD(+)]-like	15-hydroxyprostaglandin dehydrogenase [NAD(+)]-like [Bicyclus anynana]	753	10	1.64e-173	85.58	NA	NA	NA	NA	NA	IPR002347 (PRINTS); IPR002347 (PRINTS); G3DSA:3.40.50.720 (GENE3D); IPR002347 (PFAM); PTHR44229:SF4 (PANTHER); PTHR44229 (PANTHER); IPR036291 (SUPERFAMILY)	no GO terms	no GO terms	Adult	127.521	7.19666	0.577453	5.16683e-37	1.25229e-35
BANY.1.2.g15657	[INTERPRO, BLASTED, MAPPED, ANNOTATED]	putative conserved plasma membrane protein	uncharacterized protein LOC112050882 [Bicyclus anynana]	16704	10	9.14e-40	70.4	1	C:GO:0016020	C:membrane	NA	NA	mobidb-lite (MOBIDB_LITE); SignalP-TM (SIGNALP_GRAM_POSITIVE)	no GO terms	no GO terms	Adult	907.716	2.19146	0.177251	5.32008e-37	1.28737e-35
BANY.1.2.g15700	[INTERPRO, BLASTED]	RNA-directed DNA polymerase from mobile element jockey-like	uncharacterized protein LOC112042975 [Bicyclus anynana]	27672	10	4.59e-76	86.72	NA	NA	NA	NA	NA	no IPS match	no IPS match	no IPS match	Larva	1402.47	-2.96285	0.236496	6.21351e-37	1.50117e-35
BANY.1.2.g01779	[INTERPRO, BLASTED, MAPPED]	putative RNA-directed DNA polymerase from transposon BS	hypothetical protein B5V51_14599 [Heliothis virescens]	5365	10	4.41e-149	66.8	8	F:GO:0003964; F:GO:0005328; P:GO:0006278; P:GO:0006836; F:GO:0015293; C:GO:0016020; C:GO:0016021; P:GO:0055085	F:RNA-directed DNA polymerase activity; F:neurotransmitter:sodium symporter activity; P:RNA-dependent DNA biosynthetic process; P:neurotransmitter transport; F:symporter activity; C:membrane; C:integral component of membrane; P:transmembrane transport	NA	NA	IPR000477 (PFAM); PTHR33332 (PANTHER); PTHR33332:SF19 (PANTHER); IPR000477 (PROSITE_PROFILES); cd01650 (CDD); SSF56672 (SUPERFAMILY)	no GO terms	no GO terms	Adult	1511.4	3.10909	0.264521	6.3767e-37	1.53814e-35
BANY.1.2.g05686	[INTERPRO, BLASTED, MAPPED]	Putative 115 kDa protein in type-1 retrotransposable element R1DM-like Protein	unnamed protein product, partial [Tribolium castaneum]	13660	10	2.83e-168	57.1	5	F:GO:0003676; F:GO:0005179; C:GO:0005576; P:GO:0007165; F:GO:0008270	F:nucleic acid binding; F:hormone activity; C:extracellular region; P:signal transduction; F:zinc ion binding	NA	NA	IPR036691 (G3DSA:3.60.10.GENE3D); IPR000477 (PFAM); PTHR19446 (PANTHER); PTHR19446:SF409 (PANTHER); IPR000477 (PROSITE_PROFILES); cd16858 (CDD); cd01650 (CDD); IPR036691 (SUPERFAMILY); SSF56672 (SUPERFAMILY)	no GO terms	no GO terms	Larva	8232.8	-2.94504	0.236133	6.83399e-37	1.64582e-35
BANY.1.2.g06590	[INTERPRO, BLASTED, MAPPED, ANNOTATED]	neurexin-1 isoform X1	neurexin-1 isoform X1 [Bicyclus anynana]	33642	10	5.78e-117	98.96	1	C:GO:0016021	C:integral component of membrane	NA	NA	IPR001791 (SMART); IPR001791 (PFAM); G3DSA:2.60.120.200 (GENE3D); G3DSA:2.60.120.200 (GENE3D); PTHR15036:SF35 (PANTHER); PTHR15036 (PANTHER); IPR001791 (PROSITE_PROFILES); cd00110 (CDD); IPR013320 (SUPERFAMILY)	no GO terms	no GO terms	Adult	901.029	1.9298	0.155325	7.0472e-37	1.69446e-35
BANY.1.2.g09076	[INTERPRO, BLASTED, MAPPED, ANNOTATED]	Putative uncharacterized transposon-derived protein F52C9.6	Putative uncharacterized transposon-derived protein F52C9.6 [Eumeta japonica]	3721	10	9.47e-44	70.39	2	F:GO:0000166; P:GO:0009987	F:nucleotide binding; P:cellular process	NA	NA	PTHR47027 (PANTHER); SIGNAL_PEPTIDE_H_REGION (PHOBIUS); SIGNAL_PEPTIDE_C_REGION (PHOBIUS); SIGNAL_PEPTIDE_N_REGION (PHOBIUS); NON_CYTOPLASMIC_DOMAIN (PHOBIUS); SIGNAL_PEPTIDE (PHOBIUS); SignalP-TM (SIGNALP_GRAM_POSITIVE); SignalP-TM (SIGNALP_EUK); TMhelix (TMHMM)	no GO terms	no GO terms	Larva	571.883	-2.12254	0.168453	7.11326e-37	1.70763e-35
BANY.1.2.g22325	[INTERPRO, BLASTED, MAPPED, ANNOTATED]	T-box transcription factor TBX1-like	uncharacterized protein LOC112044210 [Bicyclus anynana]	14505	10	3.53e-42	97.32	4	F:GO:0003677; F:GO:0003700; C:GO:0005634; P:GO:0006355	F:DNA binding; F:DNA-binding transcription factor activity; C:nucleus; P:regulation of transcription, DNA-templated	NA	NA	IPR001699 (PRINTS); IPR036960 (G3DSA:2.60.40.GENE3D); IPR001699 (PFAM); PTHR11267:SF173 (PANTHER); IPR001699 (PANTHER); IPR001699 (PROSITE_PROFILES); IPR008967 (SUPERFAMILY)	F:GO:0003700; C:GO:0005634; P:GO:0006355	F:DNA-binding transcription factor activity; C:nucleus; P:regulation of transcription, DNA-templated	Larva	239.002	-7.91674	0.628447	7.45901e-37	1.7878e-35
BANY.1.2.g17101	[INTERPRO, BLASTED, MAPPED, ANNOTATED]	pancreatic lipase-related protein 2	pancreatic lipase-related protein 2 isoform X2 [Bicyclus anynana]	25309	10	3.29e-37	88.62	3	C:GO:0005576; P:GO:0006629; F:GO:0052689	C:extracellular region; P:lipid metabolic process; F:carboxylic ester hydrolase activity	EC:3.1.1.1	Carboxylesterase	NON_CYTOPLASMIC_DOMAIN (PHOBIUS); TRANSMEMBRANE (PHOBIUS); CYTOPLASMIC_DOMAIN (PHOBIUS)	no GO terms	no GO terms	Adult	333.822	3.06938	0.251235	7.9931e-37	1.91278e-35
BANY.1.2.g12205	[INTERPRO, BLASTED]	uncharacterized protein LOC112048460	uncharacterized protein LOC112048460 [Bicyclus anynana]	13222	10	6.66e-32	93.63	NA	NA	NA	NA	NA	no IPS match	no IPS match	no IPS match	Larva	1657.33	-2.85073	0.231986	8.48361e-37	2.02695e-35
BANY.1.2.g08359	[INTERPRO, BLASTED, MAPPED]	ATP-binding cassette sub-family A member 5-like	ATP-binding cassette sub-family A member 5-like isoform X1 [Bicyclus anynana]	25661	10	1.59e-61	71.3	7	F:GO:0000166; F:GO:0005524; C:GO:0016020; C:GO:0016021; F:GO:0016887; F:GO:0042626; P:GO:0055085	F:nucleotide binding; F:ATP binding; C:membrane; C:integral component of membrane; F:ATPase activity; F:ATPase-coupled transmembrane transporter activity; P:transmembrane transport	NA	NA	SignalP-TM (SIGNALP_GRAM_POSITIVE)	no GO terms	no GO terms	Adult	1971.12	1.85781	0.14981	9.50885e-37	2.26833e-35
BANY.1.2.g00106	[INTERPRO, BLASTED]	uncharacterized protein LOC112047293	uncharacterized protein LOC112047293 [Bicyclus anynana]	15389	10	1.61e-86	88.99	NA	NA	NA	NA	NA	TRANSMEMBRANE (PHOBIUS); CYTOPLASMIC_DOMAIN (PHOBIUS); NON_CYTOPLASMIC_DOMAIN (PHOBIUS); TMhelix (TMHMM)	no GO terms	no GO terms	Adult	758.207	2.10619	0.16742	9.87952e-37	2.35304e-35
BANY.1.2.g04297	[INTERPRO, BLASTED, MAPPED, ANNOTATED]	Major facilitator superfamily domain-containing protein 6-A	uncharacterized protein LOC112043036 [Bicyclus anynana]	15718	10	5.22e-105	80.49	1	C:GO:0016021	C:integral component of membrane	NA	NA	no IPS match	no IPS match	no IPS match	Adult	1309.93	3.5014	0.28599	1.04276e-36	2.47966e-35
BANY.1.2.g13673	[INTERPRO, BLASTED, MAPPED, ANNOTATED]	synaptotagmin-4 isoform X1	synaptotagmin-4-like [Trichoplusia ni]	17932	10	4.82e-33	90.68	1	C:GO:0016021	C:integral component of membrane	NA	NA	no IPS match	no IPS match	no IPS match	Adult	295.883	2.54257	0.209432	1.05007e-36	2.49314e-35
BANY.1.2.g14337	[INTERPRO, BLASTED, ANNOTATED]	uncharacterized protein LOC112049902	uncharacterized protein LOC112049902 [Bicyclus anynana]	3882	10	1.09e-144	66.53	2	F:GO:0016868; P:GO:0071704	F:intramolecular transferase activity, phosphotransferases; P:organic substance metabolic process	NA	NA	Coil (COILS); IPR036900 (SUPERFAMILY)	F:GO:0016868; P:GO:0071704	F:intramolecular transferase activity, phosphotransferases; P:organic substance metabolic process	Adult	140.103	6.88028	0.538992	1.35192e-36	3.20477e-35
BANY.1.2.g16914	[INTERPRO, BLASTED, MAPPED, ANNOTATED]	protein stoned-B-like	LOW QUALITY PROTEIN: protein stoned-B-like [Bicyclus anynana]	2304	10	0	83.31	3	P:GO:0006886; P:GO:0006897; C:GO:0030131	P:intracellular protein transport; P:endocytosis; C:clathrin adaptor complex	NA	NA	mobidb-lite (MOBIDB_LITE); mobidb-lite (MOBIDB_LITE); mobidb-lite (MOBIDB_LITE); mobidb-lite (MOBIDB_LITE); mobidb-lite (MOBIDB_LITE); mobidb-lite (MOBIDB_LITE); mobidb-lite (MOBIDB_LITE); mobidb-lite (MOBIDB_LITE); mobidb-lite (MOBIDB_LITE); mobidb-lite (MOBIDB_LITE); mobidb-lite (MOBIDB_LITE)	no GO terms	no GO terms	Adult	3117.64	3.11356	0.266569	1.56345e-36	3.70041e-35
BANY.1.2.g12106	[INTERPRO, BLASTED]	1-phosphatidylinositol 4,5-bisphosphate phosphodiesterase isoform X1	PREDICTED: 1-phosphatidylinositol 4,5-bisphosphate phosphodiesterase-like [Plutella xylostella]	2117	10	1.6e-20	99.25	NA	NA	NA	NA	NA	mobidb-lite (MOBIDB_LITE); mobidb-lite (MOBIDB_LITE); SSF69989 (SUPERFAMILY)	no GO terms	no GO terms	Adult	405.881	3.85341	0.317081	2.37437e-36	5.61093e-35
BANY.1.2.g15600	[INTERPRO, BLASTED, MAPPED, ANNOTATED]	sarcoplasmic calcium-binding protein 1 isoform X2	sarcoplasmic calcium-binding protein, alpha-B and -A chains isoform X2 [Bicyclus anynana]	12510	10	4.52e-41	95.28	1	F:GO:0005509	F:calcium ion binding	NA	NA	mobidb-lite (MOBIDB_LITE)	no GO terms	no GO terms	Adult	292.542	6.39199	0.503007	2.46741e-36	5.82171e-35
BANY.1.2.g12342	[INTERPRO, BLASTED, MAPPED, ANNOTATED]	sphingomyelin synthase-related 1	sphingomyelin synthase-related protein 1-like [Bicyclus anynana]	12510	10	1.56e-89	88.8	1	C:GO:0016021	C:integral component of membrane	NA	NA	IPR013761 (G3DSA:1.10.150.GENE3D); IPR013761 (SUPERFAMILY)	no GO terms	no GO terms	Larva	1841.81	-1.83886	0.147814	2.77534e-36	6.53806e-35
BANY.1.2.g05555	[INTERPRO, BLASTED, MAPPED, ANNOTATED]	uncharacterized protein LOC112043915	uncharacterized protein LOC112043915 [Bicyclus anynana]	19897	10	6.71e-47	78.61	1	C:GO:0016020	C:membrane	NA	NA	NON_CYTOPLASMIC_DOMAIN (PHOBIUS); SIGNAL_PEPTIDE (PHOBIUS); SIGNAL_PEPTIDE_C_REGION (PHOBIUS); SIGNAL_PEPTIDE_N_REGION (PHOBIUS); SIGNAL_PEPTIDE_H_REGION (PHOBIUS)	no GO terms	no GO terms	Adult	158.03	3.36636	0.276195	2.80522e-36	6.59815e-35
BANY.1.2.g18287	[INTERPRO, BLASTED, MAPPED, ANNOTATED]	Angiotensin-converting enzyme	angiotensin-converting enzyme-related protein-like [Bicyclus anynana]	17148	10	4.25e-31	92.8	6	F:GO:0004180; P:GO:0006508; F:GO:0008237; F:GO:0008241; C:GO:0016020; F:GO:0046872	F:carboxypeptidase activity; P:proteolysis; F:metallopeptidase activity; F:peptidyl-dipeptidase activity; C:membrane; F:metal ion binding	EC:3.4.15	Acting on peptide bonds (peptidases)	Coil (COILS); Coil (COILS)	no GO terms	no GO terms	Adult	138.166	6.66514	0.529025	3.08586e-36	7.24699e-35
BANY.1.2.g24091	[INTERPRO, BLASTED, MAPPED, ANNOTATED]	sodium-dependent noradrenaline transporter-like	sodium-dependent noradrenaline transporter-like [Bicyclus anynana]	16264	10	1.08e-27	76.71	3	P:GO:0006810; F:GO:0015293; C:GO:0016020	P:transport; F:symporter activity; C:membrane	NA	NA	CYTOPLASMIC_DOMAIN (PHOBIUS); NON_CYTOPLASMIC_DOMAIN (PHOBIUS); NON_CYTOPLASMIC_DOMAIN (PHOBIUS); TRANSMEMBRANE (PHOBIUS); TRANSMEMBRANE (PHOBIUS); TRANSMEMBRANE (PHOBIUS); CYTOPLASMIC_DOMAIN (PHOBIUS); NON_CYTOPLASMIC_DOMAIN (PHOBIUS); TRANSMEMBRANE (PHOBIUS); TMhelix (TMHMM); TMhelix (TMHMM); TMhelix (TMHMM)	no GO terms	no GO terms	Adult	214.355	3.61599	0.30323	3.25015e-36	7.62098e-35
BANY.1.2.g07839	[INTERPRO, BLASTED, MAPPED, ANNOTATED]	proton-coupled amino acid transporter-like protein CG1139	proton-coupled amino acid transporter-like protein CG1139 [Bicyclus anynana]	10717	10	1.08e-46	90.21	1	C:GO:0016021	C:integral component of membrane	NA	NA	no IPS match	no IPS match	no IPS match	Adult	563.62	3.85844	0.331869	3.29423e-36	7.71237e-35
BANY.1.2.g13366	[INTERPRO, BLASTED]	probable isocitrate dehydrogenase [NAD] subunit alpha, mitochondrial isoform X3	probable isocitrate dehydrogenase [NAD] subunit alpha, mitochondrial isoform X2 [Vanessa tameamea]	21809	10	1.36e-32	98.63	NA	NA	NA	NA	NA	Coil (COILS); mobidb-lite (MOBIDB_LITE); mobidb-lite (MOBIDB_LITE); mobidb-lite (MOBIDB_LITE); mobidb-lite (MOBIDB_LITE); mobidb-lite (MOBIDB_LITE); mobidb-lite (MOBIDB_LITE)	no GO terms	no GO terms	Adult	1788	2.00536	0.162696	3.71564e-36	8.68552e-35
BANY.1.2.g18587	[INTERPRO, BLASTED, MAPPED]	reverse transcriptase family protein	hypothetical protein B5V51_13919 [Heliothis virescens]	18541	10	6.84e-178	72.74	5	F:GO:0003824; F:GO:0004553; P:GO:0005975; C:GO:0016020; C:GO:0016021	F:catalytic activity; F:hydrolase activity, hydrolyzing O-glycosyl compounds; P:carbohydrate metabolic process; C:membrane; C:integral component of membrane	NA	NA	IPR000477 (PFAM); PTHR33332:SF19 (PANTHER); PTHR33332 (PANTHER); IPR000477 (PROSITE_PROFILES); cd01650 (CDD); SSF56672 (SUPERFAMILY)	no GO terms	no GO terms	Larva	164.196	-3.9352	0.316431	3.85854e-36	9.00565e-35
BANY.1.2.g15952	[INTERPRO, BLASTED, ANNOTATED]	glutaminase liver isoform, mitochondrial isoform X8	glutaminase liver isoform, mitochondrial isoform X8 [Bicyclus anynana]	12462	10	7.44e-69	95.18	3	F:GO:0004359; F:GO:0005515; P:GO:0006541	F:glutaminase activity; F:protein binding; P:glutamine metabolic process	NA	NA	IPR002110 (SMART); IPR036770 (G3DSA:1.25.40.GENE3D); IPR020683 (PFAM); IPR015868 (PANTHER); TRANSMEMBRANE (PHOBIUS); CYTOPLASMIC_DOMAIN (PHOBIUS); NON_CYTOPLASMIC_DOMAIN (PHOBIUS); IPR020683 (PROSITE_PROFILES); IPR002110 (PROSITE_PROFILES); IPR036770 (SUPERFAMILY)	F:GO:0004359; F:GO:0005515; P:GO:0006541	F:glutaminase activity; F:protein binding; P:glutamine metabolic process	Adult	1155.6	2.88788	0.241963	3.95446e-36	9.2153e-35
BANY.1.2.g04770	[INTERPRO, BLASTED, MAPPED, ANNOTATED]	proteasome subunit alpha type-6	proteasome subunit alpha type-6-like [Bicyclus anynana]	1724	10	2.82e-30	92.52	5	F:GO:0004298; C:GO:0005634; C:GO:0005737; P:GO:0006511; C:GO:0019773	F:threonine-type endopeptidase activity; C:nucleus; C:cytoplasm; P:ubiquitin-dependent protein catabolic process; C:proteasome core complex, alpha-subunit complex	EC:3.4.25	Acting on peptide bonds (peptidases)	IPR029055 (G3DSA:3.60.20.GENE3D); IPR001353 (PFAM); PTHR11599 (PANTHER); PTHR11599:SF110 (PANTHER); IPR029055 (SUPERFAMILY)	F:GO:0004298; C:GO:0005839; P:GO:0051603	F:threonine-type endopeptidase activity; C:proteasome core complex; P:proteolysis involved in cellular protein catabolic process	Larva	4407.58	-3.7256	0.305351	3.96472e-36	9.22498e-35
BANY.1.2.g09083	[INTERPRO, BLASTED, MAPPED]	hypothetical protein AB894_15350, partial	hypothetical protein AB894_15350, partial [Piscirickettsia salmonis]	19815	10	3.01e-46	74.69	3	F:GO:0003676; F:GO:0003723; P:GO:0043484	F:nucleic acid binding; F:RNA binding; P:regulation of RNA splicing	NA	NA	no IPS match	no IPS match	no IPS match	Adult	869.468	3.45454	0.280571	4.09015e-36	9.50222e-35
BANY.1.2.g24481	[INTERPRO, BLASTED]	retinaldehyde-binding protein 1-like	clavesin-2-like [Bicyclus anynana]	6931	10	5.09e-43	97.96	NA	NA	NA	NA	NA	mobidb-lite (MOBIDB_LITE); PTHR10174:SF166 (PANTHER); PTHR10174 (PANTHER); NON_CYTOPLASMIC_DOMAIN (PHOBIUS); TRANSMEMBRANE (PHOBIUS); CYTOPLASMIC_DOMAIN (PHOBIUS); TMhelix (TMHMM)	no GO terms	no GO terms	Larva	1273.15	-5.84663	0.509996	4.5336e-36	1.05163e-34
BANY.1.2.g21758	[INTERPRO, BLASTED, MAPPED, ANNOTATED]	endonuclease-reverse transcriptase	uncharacterized protein LOC112054968 [Bicyclus anynana]	6012	10	2.32e-25	74.09	3	F:GO:0003824; C:GO:0016021; P:GO:0090304	F:catalytic activity; C:integral component of membrane; P:nucleic acid metabolic process	NA	NA	TRANSMEMBRANE (PHOBIUS); NON_CYTOPLASMIC_DOMAIN (PHOBIUS); NON_CYTOPLASMIC_DOMAIN (PHOBIUS); TRANSMEMBRANE (PHOBIUS); CYTOPLASMIC_DOMAIN (PHOBIUS); CYTOPLASMIC_DOMAIN (PHOBIUS); TRANSMEMBRANE (PHOBIUS); TMhelix (TMHMM); TMhelix (TMHMM)	no GO terms	no GO terms	Adult	335.234	2.71062	0.226338	4.97242e-36	1.15165e-34
BANY.1.2.g01409	[INTERPRO, BLASTED, MAPPED, ANNOTATED]	vesicular acetylcholine transporter	vesicular acetylcholine transporter [Bicyclus anynana]	1788	10	0	93.16	4	C:GO:0005887; P:GO:0042908; F:GO:0042910; P:GO:0055085	C:integral component of plasma membrane; P:xenobiotic transport; F:xenobiotic transmembrane transporter activity; P:transmembrane transport	NA	NA	IPR004734 (TIGRFAM); IPR011701 (PFAM); mobidb-lite (MOBIDB_LITE); mobidb-lite (MOBIDB_LITE); PTHR23506 (PANTHER); PTHR23506:SF13 (PANTHER); TRANSMEMBRANE (PHOBIUS); CYTOPLASMIC_DOMAIN (PHOBIUS); CYTOPLASMIC_DOMAIN (PHOBIUS); NON_CYTOPLASMIC_DOMAIN (PHOBIUS); TRANSMEMBRANE (PHOBIUS); TRANSMEMBRANE (PHOBIUS); CYTOPLASMIC_DOMAIN (PHOBIUS); TRANSMEMBRANE (PHOBIUS); TRANSMEMBRANE (PHOBIUS); CYTOPLASMI…	C:GO:0005887; C:GO:0016021; P:GO:0042908; F:GO:0042910; P:GO:0055085	C:integral component of plasma membrane; C:integral component of membrane; P:xenobiotic transport; F:xenobiotic transmembrane transporter activity; P:transmembrane transport	Adult	614.765	3.69335	0.303096	5.16626e-36	1.19472e-34
BANY.1.2.g10167	[INTERPRO, BLASTED, MAPPED, ANNOTATED]	CCHC-type zinc finger protein CG3800	CCHC-type zinc finger protein CG3800 [Bicyclus anynana]	1278	10	7.64e-51	98.41	2	F:GO:0003676; F:GO:0008270	F:nucleic acid binding; F:zinc ion binding	NA	NA	IPR001878 (SMART); IPR001878 (PFAM); G3DSA:4.10.60.10 (GENE3D); G3DSA:4.10.60.10 (GENE3D); PTHR23002 (PANTHER); PTHR23002:SF89 (PANTHER); PTHR23002 (PANTHER); IPR001878 (PROSITE_PROFILES); IPR001878 (PROSITE_PROFILES); IPR001878 (PROSITE_PROFILES); IPR001878 (PROSITE_PROFILES); IPR036875 (SUPERFAMILY); IPR036875 (SUPERFAMILY)	F:GO:0003676; F:GO:0008270	F:nucleic acid binding; F:zinc ion binding	Larva	3244.5	-2.39485	0.19526	6.07822e-36	1.40347e-34
BANY.1.2.g09653	[INTERPRO, BLASTED, ANNOTATED]	microtubule-associated protein RP/EB family member 1 isoform X1	microtubule-associated protein RP/EB family member 1 isoform X3 [Bicyclus anynana]	5998	10	4.7e-38	97.9	3	C:GO:0005815; P:GO:0031110; F:GO:0051010	C:microtubule organizing center; P:regulation of microtubule polymerization or depolymerization; F:microtubule plus-end binding	NA	NA	IPR036872 (G3DSA:1.10.418.GENE3D); IPR027739 (PTHR10623:PANTHER); IPR027328 (PANTHER); IPR036872 (SUPERFAMILY)	C:GO:0005815; F:GO:0008017; P:GO:0031110; F:GO:0051010	C:microtubule organizing center; F:microtubule binding; P:regulation of microtubule polymerization or depolymerization; F:microtubule plus-end binding	Larva	1539.92	-1.95885	0.155119	6.24797e-36	1.44046e-34
BANY.1.2.g01843	[INTERPRO, BLASTED, MAPPED]	androgen-dependent TFPI-regulating protein-like isoform X2	androgen-dependent TFPI-regulating protein-like isoform X3 [Bicyclus anynana]	7668	10	1.17e-65	75.06	2	C:GO:0016020; C:GO:0016021	C:membrane; C:integral component of membrane	NA	NA	mobidb-lite (MOBIDB_LITE); mobidb-lite (MOBIDB_LITE); NON_CYTOPLASMIC_DOMAIN (PHOBIUS); TRANSMEMBRANE (PHOBIUS); TRANSMEMBRANE (PHOBIUS); CYTOPLASMIC_DOMAIN (PHOBIUS); CYTOPLASMIC_DOMAIN (PHOBIUS); TMhelix (TMHMM); TMhelix (TMHMM)	no GO terms	no GO terms	Adult	96.5066	5.06729	0.404237	7.02436e-36	1.61699e-34
BANY.1.2.g17929	[INTERPRO, BLASTED]	craniofacial development protein 2-like	LOW QUALITY PROTEIN: uncharacterized protein LOC112050615 [Bicyclus anynana]	17738	10	1.84e-147	82.42	NA	NA	NA	NA	NA	IPR000477 (PFAM); PTHR19446 (PANTHER); PTHR19446:SF406 (PANTHER); cd01650 (CDD)	no GO terms	no GO terms	Adult	210.684	6.74283	0.543548	7.3815e-36	1.69662e-34
BANY.1.2.g16612	[INTERPRO, BLASTED, MAPPED, ANNOTATED]	Heterogeneous nuclear ribonucleoprotein R	Heterogeneous nuclear ribonucleoprotein Q [Eumeta japonica]	25783	10	1.29e-31	78.22	1	F:GO:0003723	F:RNA binding	NA	NA	mobidb-lite (MOBIDB_LITE); SIGNAL_PEPTIDE (PHOBIUS); SIGNAL_PEPTIDE_C_REGION (PHOBIUS); SIGNAL_PEPTIDE_N_REGION (PHOBIUS); SIGNAL_PEPTIDE_H_REGION (PHOBIUS); NON_CYTOPLASMIC_DOMAIN (PHOBIUS); SignalP-noTM (SIGNALP_EUK)	no GO terms	no GO terms	Larva	8352.87	-1.93655	0.157276	7.92203e-36	1.8181e-34
BANY.1.2.g12096	[INTERPRO, BLASTED, MAPPED, ANNOTATED]	probable G-protein coupled receptor 158	probable G-protein coupled receptor 158 [Bicyclus anynana]	36889	10	7.37e-163	88.24	3	F:GO:0004930; P:GO:0007186; C:GO:0016021	F:G protein-coupled receptor activity; P:G protein-coupled receptor signaling pathway; C:integral component of membrane	NA	NA	Coil (COILS); Coil (COILS)	no GO terms	no GO terms	Adult	109.321	4.98361	0.430796	1.03472e-35	2.37107e-34
BANY.1.2.g21312	[INTERPRO, BLASTED, MAPPED, ANNOTATED]	carbonic anhydrase-related protein 10	carbonic anhydrase-related protein 10 isoform X1 [Bicyclus anynana]	25373	10	1.66e-31	97.06	2	F:GO:0004089; F:GO:0008270	F:carbonate dehydratase activity; F:zinc ion binding	EC:4.2.1.1	Carbonic anhydrase	IPR036398 (G3DSA:3.10.200.GENE3D); IPR001148 (PFAM); IPR023561 (PANTHER); IPR018347 (PTHR18952:PANTHER); IPR001148 (PROSITE_PROFILES); IPR036398 (SUPERFAMILY)	F:GO:0004089; F:GO:0008270	F:carbonate dehydratase activity; F:zinc ion binding	Adult	456.318	2.5205	0.209525	1.09893e-35	2.5144e-34
BANY.1.2.g03723	[INTERPRO, BLASTED, MAPPED, ANNOTATED]	fatty-acyl-CoA reductase	putative fatty acyl-CoA reductase CG5065 [Bicyclus anynana]	8045	10	9.96e-37	87.81	5	P:GO:0006629; C:GO:0016021; P:GO:0055114; F:GO:0080019; F:GO:0102965	P:lipid metabolic process; C:integral component of membrane; P:oxidation-reduction process; F:fatty-acyl-CoA reductase (alcohol-forming) activity; F:alcohol-forming fatty acyl-CoA reductase activity	EC:1.2.1.84	Alcohol-forming fatty acyl-CoA reductase	no IPS match	no IPS match	no IPS match	Adult	362.485	9.32882	0.772547	1.12986e-35	2.58127e-34
BANY.1.2.g15571	[INTERPRO, BLASTED, MAPPED, ANNOTATED]	endonuclease-reverse transcriptase	endonuclease-reverse transcriptase [Bombyx mori]	34825	10	0	78.81	4	F:GO:0003964; F:GO:0004519; P:GO:0006278; P:GO:0090305	F:RNA-directed DNA polymerase activity; F:endonuclease activity; P:RNA-dependent DNA biosynthetic process; P:nucleic acid phosphodiester bond hydrolysis	EC:2.7.7.49	RNA-directed DNA polymerase	IPR000477 (PFAM); PTHR19446 (PANTHER); PTHR19446:SF427 (PANTHER); IPR000477 (PROSITE_PROFILES); cd01650 (CDD); SSF56672 (SUPERFAMILY)	no GO terms	no GO terms	Adult	422.821	1.86211	0.150485	1.15972e-35	2.6455e-34
BANY.1.2.g06116	[INTERPRO, BLASTED, MAPPED, ANNOTATED]	E3 ubiquitin-protein ligase RNF139-like	E3 ubiquitin-protein ligase RNF139-like [Bicyclus anynana]	1113	10	1.25e-166	92.22	1	C:GO:0016021	C:integral component of membrane	NA	NA	IPR001841 (SMART); IPR013083 (G3DSA:3.30.40.GENE3D); PF13923 (PFAM); PTHR22763:SF168 (PANTHER); PTHR22763 (PANTHER); TRANSMEMBRANE (PHOBIUS); NON_CYTOPLASMIC_DOMAIN (PHOBIUS); NON_CYTOPLASMIC_DOMAIN (PHOBIUS); TRANSMEMBRANE (PHOBIUS); TRANSMEMBRANE (PHOBIUS); TRANSMEMBRANE (PHOBIUS); CYTOPLASMIC_DOMAIN (PHOBIUS); CYTOPLASMIC_DOMAIN (PHOBIUS); CYTOPLASMIC_DOMAIN (PHOBIUS); IPR001841 (PROSITE_PROFI…	no GO terms	no GO terms	Larva	673.257	-4.05944	0.324753	1.20506e-35	2.74477e-34
BANY.1.2.g09089	[INTERPRO, BLASTED, MAPPED, ANNOTATED]	26S proteasome regulatory subunit 4	AAA family ATPase, partial [Microbacterium arborescens]	7533	10	6.12e-36	99.18	6	C:GO:0000502; F:GO:0005524; C:GO:0005737; F:GO:0008233; F:GO:0036402; P:GO:1901800	C:proteasome complex; F:ATP binding; C:cytoplasm; F:peptidase activity; F:proteasome-activating ATPase activity; P:positive regulation of proteasomal protein catabolic process	EC:3.6.1.3; EC:3.6.1.15	Adenosinetriphosphatase; Nucleoside-triphosphate phosphatase	IPR003959 (PFAM); G3DSA:3.40.50.300 (GENE3D); PTHR23073 (PANTHER); PTHR23073:SF93 (PANTHER); cd00009 (CDD); IPR027417 (SUPERFAMILY)	F:GO:0005524	F:ATP binding	Larva	15160.5	-3.15593	0.264506	1.21932e-35	2.77309e-34
BANY.1.2.g24104	[INTERPRO, NO-BLAST]	---NA---	---NA---	420	NA	NA	NA	NA	NA	NA	NA	NA	mobidb-lite (MOBIDB_LITE)	no GO terms	no GO terms	Adult	210.496	2.68237	0.2258	1.43529e-35	3.25936e-34
BANY.1.2.g09503	[INTERPRO, BLASTED, MAPPED, ANNOTATED]	myosin regulatory light chain, smooth muscle isoform X2	myosin regulatory light chain, smooth muscle isoform X2 [Bicyclus anynana]	12061	10	2.35e-27	88.55	1	F:GO:0005509	F:calcium ion binding	NA	NA	no IPS match	no IPS match	no IPS match	Adult	230.297	8.6393	0.683447	1.50101e-35	3.40348e-34
BANY.1.2.g12066	[INTERPRO, BLASTED, MAPPED, ANNOTATED]	cytochrome c oxidase subunit 5A, mitochondrial	cytochrome c oxidase subunit 5A, mitochondrial [Bicyclus anynana]	2522	10	6.43e-26	94.91	4	F:GO:0004129; C:GO:0005743; P:GO:0022900; P:GO:1902600	F:cytochrome-c oxidase activity; C:mitochondrial inner membrane; P:electron transport chain; P:proton transmembrane transport	EC:1.9.3.1	Cytochrome-c oxidase	no IPS match	no IPS match	no IPS match	Adult	6923.76	1.98941	0.165451	1.54171e-35	3.49054e-34
BANY.1.2.g15323	[INTERPRO, BLASTED]	hypothetical protein RR48_12658	hypothetical protein RR48_12658 [Papilio machaon]	3046	10	1.49e-92	89.67	NA	NA	NA	NA	NA	no IPS match	no IPS match	no IPS match	Adult	4529.37	2.93415	0.244276	1.55281e-35	3.51042e-34
BANY.1.2.g19628	[INTERPRO, BLASTED, MAPPED, ANNOTATED]	laminin subunit beta-1	laminin subunit beta-1 [Bicyclus anynana]	39404	10	0	92.09	2	F:GO:0005524; C:GO:0016021	F:ATP binding; C:integral component of membrane	NA	NA	Coil (COILS); Coil (COILS); Coil (COILS); Coil (COILS); Coil (COILS); Coil (COILS); PR00011 (PRINTS); IPR002049 (SMART); IPR000742 (SMART); IPR008211 (SMART); IPR002049 (PFAM); G3DSA:2.10.25.10 (GENE3D); IPR008211 (PFAM); G3DSA:2.10.25.10 (GENE3D); IPR038684 (G3DSA:2.60.120.GENE3D); G3DSA:2.170.300.10 (GENE3D); G3DSA:2.10.25.10 (GENE3D); PTHR10574 (PANTHER); PTHR10574:SF36 (PANTHER); IPR013032 (P…	no GO terms	no GO terms	Larva	3543.06	-2.51406	0.20079	1.5596e-35	3.52051e-34
BANY.1.2.g06723	[INTERPRO, BLASTED, MAPPED, ANNOTATED]	putative inactive cysteine synthase 2	putative inactive cysteine synthase 2 [Bicyclus anynana]	978	10	0	88.15	2	P:GO:0006535; F:GO:0050017	P:cysteine biosynthetic process from serine; F:L-3-cyanoalanine synthase activity	EC:4.4.1.9	L-3-cyanoalanine synthase	IPR001926 (PFAM); G3DSA:3.40.50.1100 (GENE3D); G3DSA:3.40.50.1100 (GENE3D); PTHR10314 (PANTHER); IPR001216 (PROSITE_PATTERNS); cd01561 (CDD); IPR036052 (SUPERFAMILY)	P:GO:0006535	P:cysteine biosynthetic process from serine	Adult	355.084	9.29499	0.740257	1.78597e-35	4.02549e-34
BANY.1.2.g04366	[INTERPRO, BLASTED, MAPPED, ANNOTATED]	organic cation transporter protein isoform X1	organic cation transporter protein isoform X1 [Bicyclus anynana]	23970	10	0	92.36	3	C:GO:0016021; F:GO:0022857; P:GO:0055085	C:integral component of membrane; F:transmembrane transporter activity; P:transmembrane transport	NA	NA	IPR005828 (PFAM); IPR042471 (G3DSA:1.10.286.GENE3D); PTHR24064:SF428 (PANTHER); PTHR24064 (PANTHER); CYTOPLASMIC_DOMAIN (PHOBIUS); TRANSMEMBRANE (PHOBIUS); TRANSMEMBRANE (PHOBIUS); NON_CYTOPLASMIC_DOMAIN (PHOBIUS); TRANSMEMBRANE (PHOBIUS); CYTOPLASMIC_DOMAIN (PHOBIUS); NON_CYTOPLASMIC_DOMAIN (PHOBIUS); TRANSMEMBRANE (PHOBIUS); CYTOPLASMIC_DOMAIN (PHOBIUS); TRANSMEMBRANE (PHOBIUS); NON_CYTOPLASMIC…	C:GO:0016021; F:GO:0022857; P:GO:0055085	C:integral component of membrane; F:transmembrane transporter activity; P:transmembrane transport	Adult	2170.02	4.50295	0.383546	2.00705e-35	4.51705e-34
BANY.1.2.g21420	[INTERPRO, BLASTED, ANNOTATED]	adenylate kinase 9 isoform X2	adenylate kinase 9 isoform X2 [Bicyclus anynana]	16648	10	0	73.47	3	F:GO:0005524; P:GO:0006139; F:GO:0019205	F:ATP binding; P:nucleobase-containing compound metabolic process; F:nucleobase-containing compound kinase activity	NA	NA	Coil (COILS); Coil (COILS); G3DSA:3.40.50.300 (GENE3D); PF00406 (PFAM); mobidb-lite (MOBIDB_LITE); mobidb-lite (MOBIDB_LITE); IPR000850 (PANTHER); IPR000850 (PANTHER); PTHR23359:SF148 (PANTHER); PTHR23359:SF148 (PANTHER); TRANSMEMBRANE (PHOBIUS); NON_CYTOPLASMIC_DOMAIN (PHOBIUS); CYTOPLASMIC_DOMAIN (PHOBIUS); IPR027417 (SUPERFAMILY); IPR027417 (SUPERFAMILY)	F:GO:0005524; P:GO:0006139; F:GO:0019205	F:ATP binding; P:nucleobase-containing compound metabolic process; F:nucleobase-containing compound kinase activity	Larva	1583.05	-1.42531	0.116633	2.4114e-35	5.41902e-34
BANY.1.2.g08116	[INTERPRO, BLASTED, MAPPED, ANNOTATED]	1-phosphatidylinositol-4,5-bisphosphate phosphodiesterase epsilon-1	hypothetical protein RR46_00378, partial [Papilio xuthus]	6212	10	5e-168	77.15	3	F:GO:0004435; P:GO:0016042; P:GO:0035556	F:phosphatidylinositol phospholipase C activity; P:lipid catabolic process; P:intracellular signal transduction	EC:3.1.4.11; EC:3.1.4.3	Phosphoinositide phospholipase C; Phospholipase C	mobidb-lite (MOBIDB_LITE); mobidb-lite (MOBIDB_LITE)	no GO terms	no GO terms	Adult	186.121	3.71284	0.306656	2.41891e-35	5.42783e-34
BANY.1.2.g16983	[INTERPRO, BLASTED, MAPPED, ANNOTATED]	ras-related protein Rab-21	ras-related protein Rab-21 [Bicyclus anynana]	5322	10	3.65e-36	89.75	4	F:GO:0003924; F:GO:0005525; C:GO:0016020; P:GO:0032482	F:GTPase activity; F:GTP binding; C:membrane; P:Rab protein signal transduction	EC:3.6.1.15	Nucleoside-triphosphate phosphatase	no IPS match	no IPS match	no IPS match	Adult	334.784	2.17562	0.176374	2.44927e-35	5.48783e-34
BANY.1.2.g14444	[INTERPRO, BLASTED, MAPPED, ANNOTATED]	eukaryotic translation initiation factor 3 subunit C	eukaryotic translation initiation factor 3 subunit C [Bicyclus anynana]	5279	10	0	98.19	6	P:GO:0001732; F:GO:0003743; C:GO:0005852; C:GO:0016282; F:GO:0031369; C:GO:0033290	P:formation of cytoplasmic translation initiation complex; F:translation initiation factor activity; C:eukaryotic translation initiation factor 3 complex; C:eukaryotic 43S preinitiation complex; F:translation initiation factor binding; C:eukaryotic 48S preinitiation complex	NA	NA	IPR008905 (PFAM); IPR027516 (PANTHER); PTHR13937:SF0 (PANTHER)	F:GO:0003723; F:GO:0003743; C:GO:0005852; P:GO:0006413; F:GO:0031369	F:RNA binding; F:translation initiation factor activity; C:eukaryotic translation initiation factor 3 complex; P:translational initiation; F:translation initiation factor binding	Larva	2395.97	-1.71428	0.140592	3.13322e-35	7.00987e-34
BANY.1.2.g17964	[INTERPRO, BLASTED, MAPPED, ANNOTATED]	reverse transcriptase family protein	reverse transcriptase family protein [Acinetobacter baumannii]	39954	10	2.32e-76	78.21	2	F:GO:0003964; P:GO:0006278	F:RNA-directed DNA polymerase activity; P:RNA-dependent DNA biosynthetic process	EC:2.7.7.49	RNA-directed DNA polymerase	no IPS match	no IPS match	no IPS match	Adult	284.838	2.25628	0.186798	3.33408e-35	7.44826e-34
BANY.1.2.g04290	[INTERPRO, BLASTED, MAPPED, ANNOTATED]	proteasomal ubiquitin receptor ADRM1 isoform X3	PREDICTED: proteasomal ubiquitin receptor ADRM1 homolog isoform X5 [Amyelois transitella]	5628	10	4.57e-49	99.36	2	C:GO:0005634; C:GO:0005737	C:nucleus; C:cytoplasm	NA	NA	IPR006773 (PFAM); IPR038633 (G3DSA:2.30.29.GENE3D); IPR006773 (PANTHER); cd13314 (CDD)	C:GO:0005634; C:GO:0005737	C:nucleus; C:cytoplasm	Larva	2504.39	-3.30278	0.270343	3.64739e-35	8.13616e-34
BANY.1.2.g06267	[INTERPRO, BLASTED, MAPPED, ANNOTATED]	cytochrome P450 CYP12A2-like	cytochrome P450 CYP12A2-like [Bicyclus anynana]	3069	10	0	60.59	5	F:GO:0004497; F:GO:0005506; F:GO:0016705; F:GO:0020037; P:GO:0055114	F:monooxygenase activity; F:iron ion binding; F:oxidoreductase activity, acting on paired donors, with incorporation or reduction of molecular oxygen; F:heme binding; P:oxidation-reduction process	NA	NA	IPR002403 (PRINTS); IPR001128 (PFAM); IPR036396 (G3DSA:1.10.630.GENE3D); PTHR24291 (PANTHER); PTHR24291:SF48 (PANTHER); IPR017972 (PROSITE_PATTERNS); IPR036396 (SUPERFAMILY)	F:GO:0004497; F:GO:0005506; F:GO:0016705; F:GO:0020037; P:GO:0055114	F:monooxygenase activity; F:iron ion binding; F:oxidoreductase activity, acting on paired donors, with incorporation or reduction of molecular oxygen; F:heme binding; P:oxidation-reduction process	Adult	193.127	2.44946	0.202905	3.65802e-35	8.14786e-34
BANY.1.2.g23233	[INTERPRO, BLASTED]	uncharacterized protein LOC112055882	uncharacterized protein LOC112055882 [Bicyclus anynana]	2445	10	1.22e-30	75.35	NA	NA	NA	NA	NA	mobidb-lite (MOBIDB_LITE)	no GO terms	no GO terms	Adult	298.423	13.9653	3.28852	3.72651e-35	8.28819e-34
BANY.1.2.g01633	[INTERPRO, BLASTED]	sodium/hydrogen exchanger 3 isoform X1	uncharacterized protein LOC113501176 [Trichoplusia ni]	20394	10	6.42e-113	64.16	NA	NA	NA	NA	NA	no IPS match	no IPS match	no IPS match	Adult	216.433	3.30987	0.276182	3.75962e-35	8.34957e-34
BANY.1.2.g08543	[INTERPRO, BLASTED]	spondin-1-like isoform X1	spondin-1-like isoform X3 [Bicyclus anynana]	12081	10	4.34e-44	91.53	NA	NA	NA	NA	NA	IPR000884 (SMART); IPR000884 (PFAM); IPR036383 (G3DSA:2.20.100.GENE3D); IPR000884 (PROSITE_PROFILES); IPR036383 (SUPERFAMILY)	no GO terms	no GO terms	Adult	648.517	2.9117	0.245088	4.30604e-35	9.54906e-34
BANY.1.2.g15995	[INTERPRO, BLASTED, MAPPED, ANNOTATED]	junctophilin-1 isoform X1	junctophilin-1 isoform X1 [Bicyclus anynana]	23083	10	0	75.36	1	C:GO:0016020	C:membrane	NA	NA	Coil (COILS); mobidb-lite (MOBIDB_LITE); mobidb-lite (MOBIDB_LITE); mobidb-lite (MOBIDB_LITE); mobidb-lite (MOBIDB_LITE); mobidb-lite (MOBIDB_LITE); mobidb-lite (MOBIDB_LITE); mobidb-lite (MOBIDB_LITE)	no GO terms	no GO terms	Adult	1245.69	2.17925	0.175784	5.24634e-35	1.16172e-33
BANY.1.2.g24026	[INTERPRO, BLASTED, MAPPED, ANNOTATED]	MAP kinase-activating death domain protein	kinase-activating MAP domain death protein, partial [Spodoptera littoralis]	24263	10	3.94e-55	97.61	2	F:GO:0016301; P:GO:0016310	F:kinase activity; P:phosphorylation	NA	NA	mobidb-lite (MOBIDB_LITE); NON_CYTOPLASMIC_DOMAIN (PHOBIUS); SIGNAL_PEPTIDE (PHOBIUS); SIGNAL_PEPTIDE_H_REGION (PHOBIUS); SIGNAL_PEPTIDE_N_REGION (PHOBIUS); SIGNAL_PEPTIDE_C_REGION (PHOBIUS)	no GO terms	no GO terms	Adult	1081.3	3.17329	0.277262	5.48911e-35	1.2137e-33
BANY.1.2.g07647	[INTERPRO, BLASTED]	cuticular protein CPG24	skin secretory protein xP2-like [Bicyclus anynana]	7466	10	4.98e-31	94.4	NA	NA	NA	NA	NA	mobidb-lite (MOBIDB_LITE); mobidb-lite (MOBIDB_LITE); PTHR47771:SF1 (PANTHER); PTHR47771 (PANTHER); PTHR47771 (PANTHER); PTHR47771:SF1 (PANTHER)	no GO terms	no GO terms	Adult	1365.37	5.91167	0.481438	5.95553e-35	1.31491e-33
BANY.1.2.g12316	[INTERPRO, BLASTED]	perilipin-4-like isoform X3	perilipin-4-like isoform X3 [Bicyclus anynana]	33679	10	5.35e-48	61.34	NA	NA	NA	NA	NA	TRANSMEMBRANE (PHOBIUS); NON_CYTOPLASMIC_DOMAIN (PHOBIUS); CYTOPLASMIC_DOMAIN (PHOBIUS); SignalP-TM (SIGNALP_EUK); TMhelix (TMHMM); TMhelix (TMHMM); TMhelix (TMHMM)	no GO terms	no GO terms	Adult	2135.99	1.57249	0.127338	6.883e-35	1.51747e-33
BANY.1.2.g00270	[INTERPRO, BLASTED, MAPPED, ANNOTATED]	60S acidic ribosomal protein P0	60S acidic ribosomal protein P0 [Bicyclus anynana]	5382	10	1.62e-43	93.53	2	C:GO:0005840; P:GO:0042254	C:ribosome; P:ribosome biogenesis	NA	NA	no IPS match	no IPS match	no IPS match	Larva	16883.7	-2.1759	0.183046	7.67422e-35	1.68944e-33
BANY.1.2.g16101	[INTERPRO, BLASTED, MAPPED]	uncharacterized protein LOC114357040	uncharacterized protein LOC114357040 [Ostrinia furnacalis]	15059	10	4.96e-78	60.09	4	F:GO:0003677; F:GO:0004252; P:GO:0006508; F:GO:0046872	F:DNA binding; F:serine-type endopeptidase activity; P:proteolysis; F:metal ion binding	NA	NA	IPR000477 (PFAM); PTHR33332 (PANTHER); NON_CYTOPLASMIC_DOMAIN (PHOBIUS); TRANSMEMBRANE (PHOBIUS); CYTOPLASMIC_DOMAIN (PHOBIUS); IPR000477 (PROSITE_PROFILES); SSF56672 (SUPERFAMILY)	no GO terms	no GO terms	Adult	581.248	3.34341	0.274726	7.95403e-35	1.7485e-33
BANY.1.2.g02030	[INTERPRO, BLASTED, MAPPED, ANNOTATED]	Homeobox protein Meis1	Homeobox protein Meis1, partial [Araneus ventricosus]	13228	10	1.95e-21	94.61	1	F:GO:0003677	F:DNA binding	NA	NA	no IPS match	no IPS match	no IPS match	Larva	259.541	-2.40846	0.198523	1.01381e-34	2.22538e-33
BANY.1.2.g13216	[INTERPRO, BLASTED, MAPPED, ANNOTATED]	carboxypeptidase Q-like	carboxypeptidase Q-like [Bicyclus anynana]	7813	10	0	91.86	2	P:GO:0006508; F:GO:0070573	P:proteolysis; F:metallodipeptidase activity	EC:3.4.13	Acting on peptide bonds (peptidases)	IPR007484 (PFAM); G3DSA:3.40.630.10 (GENE3D); IPR003137 (PFAM); G3DSA:3.50.30.30 (GENE3D); PTHR12053 (PANTHER); IPR039866 (PTHR12053:PANTHER); cd03883 (CDD); SSF53187 (SUPERFAMILY)	F:GO:0070573	F:metallodipeptidase activity	Adult	584.34	2.76993	0.240446	1.18572e-34	2.59896e-33
BANY.1.2.g22237	[INTERPRO, BLASTED, MAPPED, ANNOTATED]	uncharacterized protein LOC112055297	uncharacterized protein LOC112055297 [Bicyclus anynana]	7536	10	0	78.35	1	C:GO:0016020	C:membrane	NA	NA	mobidb-lite (MOBIDB_LITE); mobidb-lite (MOBIDB_LITE); mobidb-lite (MOBIDB_LITE); mobidb-lite (MOBIDB_LITE); mobidb-lite (MOBIDB_LITE); CYTOPLASMIC_DOMAIN (PHOBIUS); NON_CYTOPLASMIC_DOMAIN (PHOBIUS); TRANSMEMBRANE (PHOBIUS); TMhelix (TMHMM)	no GO terms	no GO terms	Adult	626.558	3.19722	0.26752	1.25161e-34	2.73941e-33
BANY.1.2.g05755	[INTERPRO, BLASTED, MAPPED, ANNOTATED]	acyl-CoA Delta(11) desaturase-like	acyl-CoA Delta(11) desaturase-like [Bicyclus anynana]	3768	10	3.21e-93	77.17	4	P:GO:0006629; C:GO:0016020; F:GO:0016717; P:GO:0055114	P:lipid metabolic process; C:membrane; F:oxidoreductase activity, acting on paired donors, with oxidation of a pair of donors resulting in the reduction of molecular oxygen to two molecules of water; P:oxidation-reduction process	NA	NA	IPR015876 (PRINTS); PTHR11351:SF59 (PANTHER); IPR015876 (PANTHER); IPR001522 (PROSITE_PATTERNS); SIGNAL_PEPTIDE (PHOBIUS); SIGNAL_PEPTIDE_C_REGION (PHOBIUS); SIGNAL_PEPTIDE_N_REGION (PHOBIUS); NON_CYTOPLASMIC_DOMAIN (PHOBIUS); SIGNAL_PEPTIDE_H_REGION (PHOBIUS)	F:GO:0016717; P:GO:0055114	F:oxidoreductase activity, acting on paired donors, with oxidation of a pair of donors resulting in the reduction of molecular oxygen to two molecules of water; P:oxidation-reduction process	Larva	386.364	-8.10696	0.694191	1.37502e-34	3.00517e-33
BANY.1.2.g17746	[INTERPRO, BLASTED, MAPPED, ANNOTATED]	furin-like protease 2	furin-like protease 2 [Bicyclus anynana]	31242	10	0	93.83	3	F:GO:0004252; P:GO:0006508; C:GO:0016021	F:serine-type endopeptidase activity; P:proteolysis; C:integral component of membrane	EC:3.4.21	Acting on peptide bonds (peptidases)	IPR006212 (SMART); IPR036852 (G3DSA:3.40.50.GENE3D); IPR008979 (G3DSA:2.60.120.GENE3D); IPR002884 (PFAM); G3DSA:2.10.220.10 (GENE3D); IPR032778 (PFAM); G3DSA:2.10.220.10 (GENE3D); G3DSA:2.10.220.10 (GENE3D); IPR000209 (PFAM); PTHR42884 (PANTHER); PTHR42884:SF23 (PANTHER); IPR023828 (PROSITE_PATTERNS); IPR002884 (PROSITE_PROFILES); IPR006212 (CDD); IPR006212 (CDD); IPR006212 (CDD); IPR006212 (CDD)…	F:GO:0004252; P:GO:0006508	F:serine-type endopeptidase activity; P:proteolysis	Adult	559.562	2.76407	0.240228	1.97309e-34	4.30605e-33
BANY.1.2.g02402	[INTERPRO, BLASTED, MAPPED]	sodium/potassium/calcium exchanger 3 isoform X1	sodium/potassium/calcium exchanger 3 isoform X1 [Bicyclus anynana]	20742	10	6.43e-157	72.35	3	C:GO:0016020; C:GO:0016021; P:GO:0055085	C:membrane; C:integral component of membrane; P:transmembrane transport	NA	NA	TRANSMEMBRANE (PHOBIUS); CYTOPLASMIC_DOMAIN (PHOBIUS); NON_CYTOPLASMIC_DOMAIN (PHOBIUS); TMhelix (TMHMM)	no GO terms	no GO terms	Adult	986.714	2.80035	0.245314	2.07953e-34	4.53182e-33
BANY.1.2.g08468	[INTERPRO, BLASTED, MAPPED]	putative enzymatic polyprotein	PREDICTED: uncharacterized protein LOC105570877 [Vollenhovia emeryi]	11032	10	1.88e-56	59.56	4	F:GO:0003676; F:GO:0003677; P:GO:0006310; P:GO:0015074	F:nucleic acid binding; F:DNA binding; P:DNA recombination; P:DNA integration	NA	NA	mobidb-lite (MOBIDB_LITE); mobidb-lite (MOBIDB_LITE)	no GO terms	no GO terms	Adult	235.487	2.70781	0.227058	2.17923e-34	4.74226e-33
BANY.1.2.g23333	[INTERPRO, BLASTED, MAPPED, ANNOTATED]	reversion-inducing cysteine-rich protein with Kazal motifs	reversion-inducing cysteine-rich protein with Kazal motifs [Bicyclus anynana]	6367	10	1.61e-16	88.32	5	P:GO:0001944; F:GO:0008191; C:GO:0016021; P:GO:0060828; P:GO:1904684	P:vasculature development; F:metalloendopeptidase inhibitor activity; C:integral component of membrane; P:regulation of canonical Wnt signaling pathway; P:negative regulation of metalloendopeptidase activity	NA	NA	mobidb-lite (MOBIDB_LITE); mobidb-lite (MOBIDB_LITE); mobidb-lite (MOBIDB_LITE); mobidb-lite (MOBIDB_LITE)	no GO terms	no GO terms	Adult	193.02	3.58453	0.304614	2.22331e-34	4.83123e-33
BANY.1.2.g01298	[INTERPRO, NO-BLAST]	---NA---	---NA---	6081	NA	NA	NA	NA	NA	NA	NA	NA	no IPS match	no IPS match	no IPS match	Larva	1351.23	-2.75429	0.231851	2.81455e-34	6.10721e-33
BANY.1.2.g21137	[INTERPRO, NO-BLAST]	---NA---	---NA---	5246	NA	NA	NA	NA	NA	NA	NA	NA	SIGNAL_PEPTIDE_C_REGION (PHOBIUS); SIGNAL_PEPTIDE (PHOBIUS); NON_CYTOPLASMIC_DOMAIN (PHOBIUS); SIGNAL_PEPTIDE_N_REGION (PHOBIUS); SIGNAL_PEPTIDE_H_REGION (PHOBIUS)	no GO terms	no GO terms	Larva	272.977	-3.85459	0.327195	2.93252e-34	6.35406e-33
BANY.1.2.g03424	[INTERPRO, BLASTED, MAPPED, ANNOTATED]	ankyrin-2-like isoform X2	uncharacterized protein LOC112058327 [Bicyclus anynana]	68907	10	0	88.13	1	P:GO:0007165	P:signal transduction	NA	NA	Coil (COILS); mobidb-lite (MOBIDB_LITE); mobidb-lite (MOBIDB_LITE); mobidb-lite (MOBIDB_LITE); mobidb-lite (MOBIDB_LITE); mobidb-lite (MOBIDB_LITE); mobidb-lite (MOBIDB_LITE); mobidb-lite (MOBIDB_LITE); mobidb-lite (MOBIDB_LITE); mobidb-lite (MOBIDB_LITE); mobidb-lite (MOBIDB_LITE); mobidb-lite (MOBIDB_LITE); mobidb-lite (MOBIDB_LITE); mobidb-lite (MOBIDB_LITE); mobidb-lite (MOBIDB_LITE); mobidb-…	no GO terms	no GO terms	Adult	10523.1	2.94451	0.261582	3.49194e-34	7.55539e-33
BANY.1.2.g17520	[INTERPRO, BLASTED]	protein SERAC1	DNA-directed RNA polymerase III subunit RPC1-like [Bicyclus anynana]	8141	10	0	75.69	NA	NA	NA	NA	NA	no IPS match	no IPS match	no IPS match	Adult	1211.99	2.84915	0.232657	3.69903e-34	7.99201e-33
BANY.1.2.g03370	[INTERPRO, BLASTED]	uncharacterized protein LOC112058340	uncharacterized protein LOC112058340 [Bicyclus anynana]	2553	2	5.13e-27	87.23	NA	NA	NA	NA	NA	SignalP-noTM (SIGNALP_EUK)	no GO terms	no GO terms	Adult	389.598	11.774	1.34206	3.77811e-34	8.15123e-33
BANY.1.2.g15085	[INTERPRO, BLASTED, MAPPED, ANNOTATED]	cuticle protein 3-like	cuticle protein 3-like [Bicyclus anynana]	12320	10	1.54e-39	91.33	1	F:GO:0042302	F:structural constituent of cuticle	NA	NA	CYTOPLASMIC_DOMAIN (PHOBIUS); NON_CYTOPLASMIC_DOMAIN (PHOBIUS); TRANSMEMBRANE (PHOBIUS); TMhelix (TMHMM)	no GO terms	no GO terms	Adult	458.032	4.64629	0.390337	4.14115e-34	8.92176e-33
BANY.1.2.g20080	[INTERPRO, BLASTED, MAPPED, ANNOTATED]	Microsomal glutathione S-transferase 1	LOW QUALITY PROTEIN: uncharacterized protein LOC112053773 [Bicyclus anynana]	453	10	1.41e-86	85.54	2	C:GO:0016021; F:GO:0016740	C:integral component of membrane; F:transferase activity	NA	NA	IPR023352 (G3DSA:1.20.120.GENE3D); IPR001129 (PFAM); IPR040162 (PANTHER); TRANSMEMBRANE (PHOBIUS); TRANSMEMBRANE (PHOBIUS); NON_CYTOPLASMIC_DOMAIN (PHOBIUS); TRANSMEMBRANE (PHOBIUS); CYTOPLASMIC_DOMAIN (PHOBIUS); TRANSMEMBRANE (PHOBIUS); CYTOPLASMIC_DOMAIN (PHOBIUS); NON_CYTOPLASMIC_DOMAIN (PHOBIUS); NON_CYTOPLASMIC_DOMAIN (PHOBIUS); IPR023352 (SUPERFAMILY); TMhelix (TMHMM); TMhelix (TMHMM)	no GO terms	no GO terms	Larva	1767.64	-3.28493	0.296162	4.25536e-34	9.15477e-33
BANY.1.2.g14537	[INTERPRO, BLASTED, MAPPED, ANNOTATED]	Angiotensin-converting enzyme	uncharacterized protein LOC112050069 [Bicyclus anynana]	18352	10	1.85e-104	80.67	6	F:GO:0004180; P:GO:0006508; F:GO:0008237; F:GO:0008241; C:GO:0016020; F:GO:0046872	F:carboxypeptidase activity; P:proteolysis; F:metallopeptidase activity; F:peptidyl-dipeptidase activity; C:membrane; F:metal ion binding	EC:3.4.15	Acting on peptide bonds (peptidases)	mobidb-lite (MOBIDB_LITE); mobidb-lite (MOBIDB_LITE); mobidb-lite (MOBIDB_LITE); IPR001548 (PANTHER); PTHR10514:SF40 (PANTHER); SIGNAL_PEPTIDE (PHOBIUS); SIGNAL_PEPTIDE_C_REGION (PHOBIUS); CYTOPLASMIC_DOMAIN (PHOBIUS); SIGNAL_PEPTIDE_N_REGION (PHOBIUS); NON_CYTOPLASMIC_DOMAIN (PHOBIUS); SIGNAL_PEPTIDE_H_REGION (PHOBIUS); TRANSMEMBRANE (PHOBIUS); PS51257 (PROSITE_PROFILES); IPR001548 (CDD); Signal…	P:GO:0006508; F:GO:0008237; F:GO:0008241; C:GO:0016020	P:proteolysis; F:metallopeptidase activity; F:peptidyl-dipeptidase activity; C:membrane	Adult	186.432	7.32552	0.615789	4.29345e-34	9.22359e-33
BANY.1.2.g05727	[INTERPRO, BLASTED]	uncharacterized protein LOC112044053	uncharacterized protein LOC112044053 [Bicyclus anynana]	10760	10	2.14e-109	90.52	NA	NA	NA	NA	NA	SIGNAL_PEPTIDE (PHOBIUS); SIGNAL_PEPTIDE_N_REGION (PHOBIUS); SIGNAL_PEPTIDE_C_REGION (PHOBIUS); SIGNAL_PEPTIDE_H_REGION (PHOBIUS); NON_CYTOPLASMIC_DOMAIN (PHOBIUS)	no GO terms	no GO terms	Larva	513.797	-6.64636	0.573043	4.78899e-34	1.02736e-32
BANY.1.2.g18641	[INTERPRO, BLASTED, MAPPED, ANNOTATED]	NADH dehydrogenase [ubiquinone] 1 beta subcomplex subunit 7	NADH dehydrogenase [ubiquinone] 1 beta subcomplex subunit 7-like [Bicyclus anynana]	1352	10	4.99e-31	90.67	3	C:GO:0005739; F:GO:0008137; P:GO:0055114	C:mitochondrion; F:NADH dehydrogenase (ubiquinone) activity; P:oxidation-reduction process	EC:7.1.1.2; EC:1.6.99.5; EC:1.6.99.3	n/a; Acting on NADH or NADPH; NADH dehydrogenase	IPR008698 (PFAM); IPR008698 (PANTHER)	F:GO:0003954; C:GO:0005739; F:GO:0008137	F:NADH dehydrogenase activity; C:mitochondrion; F:NADH dehydrogenase (ubiquinone) activity	Adult	2966.78	1.56987	0.130462	5.06795e-34	1.08566e-32
BANY.1.2.g03264	[INTERPRO, BLASTED]	suppressor APC domain-containing protein 2	suppressor APC domain-containing protein 2 [Bicyclus anynana]	2702	10	0	86.25	NA	NA	NA	NA	NA	Coil (COILS); PF11414 (PFAM); mobidb-lite (MOBIDB_LITE); mobidb-lite (MOBIDB_LITE); mobidb-lite (MOBIDB_LITE); mobidb-lite (MOBIDB_LITE); PTHR14907:SF2 (PANTHER); IPR026828 (PANTHER); IPR011992 (SUPERFAMILY)	no GO terms	no GO terms	Larva	386.609	-2.95499	0.255581	5.1015e-34	1.0913e-32
BANY.1.2.g13597	[INTERPRO, BLASTED, MAPPED]	endonuclease-reverse transcriptase	hypothetical protein B5X24_HaOG208241 [Helicoverpa armigera]	2924	10	1.98e-23	71.57	4	F:GO:0003964; F:GO:0004519; P:GO:0006278; P:GO:0090305	F:RNA-directed DNA polymerase activity; F:endonuclease activity; P:RNA-dependent DNA biosynthetic process; P:nucleic acid phosphodiester bond hydrolysis	NA	NA	IPR038606 (G3DSA:3.15.10.GENE3D)	no GO terms	no GO terms	Adult	254.792	13.643	3.25621	5.65439e-34	1.20787e-32
BANY.1.2.g24495	[INTERPRO, BLASTED, MAPPED, ANNOTATED]	26S proteasome non-ATPase regulatory subunit 12	26S proteasome non-ATPase regulatory subunit 12 [Bicyclus anynana]	15423	10	1.64e-34	96.53	1	C:GO:0000502	C:proteasome complex	NA	NA	IPR000717 (PFAM); IPR036388 (G3DSA:1.10.10.GENE3D); mobidb-lite (MOBIDB_LITE); mobidb-lite (MOBIDB_LITE); IPR040134 (PANTHER); IPR000717 (PROSITE_PROFILES); IPR036390 (SUPERFAMILY)	no GO terms	no GO terms	Larva	9216.66	-3.46485	0.294657	6.13744e-34	1.3092e-32
BANY.1.2.g16022	[INTERPRO, BLASTED, MAPPED, ANNOTATED]	Eukaryotic translation initiation factor 3 subunit A	Eukaryotic translation initiation factor 3 subunit A, partial [Operophtera brumata]	15597	10	5.21e-40	100	5	P:GO:0001732; F:GO:0003743; C:GO:0005852; C:GO:0016282; C:GO:0033290	P:formation of cytoplasmic translation initiation complex; F:translation initiation factor activity; C:eukaryotic translation initiation factor 3 complex; C:eukaryotic 43S preinitiation complex; C:eukaryotic 48S preinitiation complex	NA	NA	IPR000717 (SMART); SM00753 (SMART); IPR000717 (PFAM); G3DSA:1.25.40.860 (GENE3D); PTHR14005:SF0 (PANTHER); PTHR14005:SF0 (PANTHER); IPR027512 (PANTHER); IPR027512 (PANTHER); IPR000717 (PROSITE_PROFILES)	C:GO:0005852	C:eukaryotic translation initiation factor 3 complex	Larva	1070.49	-1.90763	0.159606	6.37893e-34	1.3588e-32
BANY.1.2.g20154	[INTERPRO, BLASTED, MAPPED, ANNOTATED]	cytochrome b-c1 complex subunit 7-like	cytochrome b-c1 complex subunit 7-like [Bicyclus anynana]	476	10	1.06e-50	93.18	2	C:GO:0005750; P:GO:0006122	C:mitochondrial respiratory chain complex III; P:mitochondrial electron transport, ubiquinol to cytochrome c	NA	NA	IPR003197 (PFAM); IPR036544 (G3DSA:1.10.1090.GENE3D); IPR003197 (PIRSF); PTHR12022:SF0 (PANTHER); IPR003197 (PANTHER); PD008153 (PRODOM); IPR036544 (SUPERFAMILY)	C:GO:0005750; P:GO:0006122	C:mitochondrial respiratory chain complex III; P:mitochondrial electron transport, ubiquinol to cytochrome c	Adult	5354.88	1.80188	0.150034	6.45737e-34	1.37197e-32
BANY.1.2.g08903	[INTERPRO, BLASTED, MAPPED]	Glutamine-rich protein 2	Glutamine-rich protein 2 [Eumeta japonica]	41899	10	2.3e-65	66.89	2	C:GO:0016020; C:GO:0016021	C:membrane; C:integral component of membrane	NA	NA	PTHR35365 (PANTHER); PTHR35365:SF7 (PANTHER); CYTOPLASMIC_DOMAIN (PHOBIUS); NON_CYTOPLASMIC_DOMAIN (PHOBIUS); TRANSMEMBRANE (PHOBIUS); NON_CYTOPLASMIC_DOMAIN (PHOBIUS); TRANSMEMBRANE (PHOBIUS); TMhelix (TMHMM); TMhelix (TMHMM); TMhelix (TMHMM); TMhelix (TMHMM)	no GO terms	no GO terms	Adult	541.623	2.28557	0.194689	6.4589e-34	1.37197e-32
BANY.1.2.g10475	[INTERPRO, BLASTED, MAPPED, ANNOTATED]	longitudinals lacking protein, isoforms H/M/V isoform X1	longitudinals lacking protein, isoforms H/M/V isoform X1 [Bicyclus anynana]	2362	10	6.09e-79	76.23	1	F:GO:0003676	F:nucleic acid binding	NA	NA	mobidb-lite (MOBIDB_LITE); mobidb-lite (MOBIDB_LITE); IPR013087 (PROSITE_PATTERNS)	F:GO:0003676	F:nucleic acid binding	Adult	268.492	2.79844	0.241967	6.99845e-34	1.4845e-32
BANY.1.2.g17648	[INTERPRO, BLASTED]	small nuclear ribonucleoprotein-associated protein B	small nuclear ribonucleoprotein-associated protein B [Bicyclus anynana]	699	10	4.18e-65	96.74	NA	NA	NA	NA	NA	IPR001163 (SMART); G3DSA:2.30.30.100 (GENE3D); IPR001163 (PFAM); mobidb-lite (MOBIDB_LITE); PTHR10701:SF3 (PANTHER); PTHR10701 (PANTHER); cd01717 (CDD); IPR010920 (SUPERFAMILY)	no GO terms	no GO terms	Larva	3076.58	-2.36992	0.200787	7.67839e-34	1.62644e-32
BANY.1.2.g11976	[INTERPRO, BLASTED, MAPPED, ANNOTATED]	uncharacterized protein LOC112045221	uncharacterized protein LOC112045221 [Bicyclus anynana]	7982	10	2.77e-51	86.39	4	F:GO:0016301; P:GO:0044237; F:GO:0097159; F:GO:1901363	F:kinase activity; P:cellular metabolic process; F:organic cyclic compound binding; F:heterocyclic compound binding	NA	NA	no IPS match	no IPS match	no IPS match	Adult	195.238	2.85349	0.247998	7.97604e-34	1.68713e-32
BANY.1.2.g22593	[INTERPRO, BLASTED, MAPPED]	RNA-directed DNA polymerase from mobile element jockey	hypothetical protein B5V51_14575 [Heliothis virescens]	6229	10	4.18e-114	55.52	2	F:GO:0003964; P:GO:0006278	F:RNA-directed DNA polymerase activity; P:RNA-dependent DNA biosynthetic process	NA	NA	Coil (COILS); IPR005135 (PFAM); IPR036691 (G3DSA:3.60.10.GENE3D); PTHR19446:SF427 (PANTHER); PTHR19446 (PANTHER); IPR036691 (SUPERFAMILY)	no GO terms	no GO terms	Adult	166.595	2.94834	0.255886	8.17703e-34	1.72589e-32
BANY.1.2.g21159	[INTERPRO, BLASTED, MAPPED, ANNOTATED]	endocuticle structural glycoprotein ABD-5-like	endocuticle structural glycoprotein ABD-5-like [Bicyclus anynana]	5545	10	4.27e-30	93.93	1	F:GO:0042302	F:structural constituent of cuticle	NA	NA	no IPS match	no IPS match	no IPS match	Adult	702.392	3.51626	0.28493	8.18213e-34	1.72589e-32
BANY.1.2.g11857	[INTERPRO, BLASTED, MAPPED, ANNOTATED]	UNC93-like protein	UNC93-like protein [Bicyclus anynana]	22367	10	5.76e-34	92.83	1	C:GO:0016021	C:integral component of membrane	NA	NA	PTHR19444:SF50 (PANTHER); PTHR19444 (PANTHER); cd17406 (CDD); TMhelix (TMHMM); TMhelix (TMHMM)	no GO terms	no GO terms	Adult	194.633	6.84744	0.588833	8.28844e-34	1.74588e-32
BANY.1.2.g19709	[INTERPRO, BLASTED, MAPPED, ANNOTATED]	bifunctional purine biosynthesis protein PURH	bifunctional purine biosynthesis protein PURH [Bicyclus anynana]	7144	10	2.21e-47	96.88	3	F:GO:0003937; F:GO:0004643; P:GO:0006164	F:IMP cyclohydrolase activity; F:phosphoribosylaminoimidazolecarboxamide formyltransferase activity; P:purine nucleotide biosynthetic process	EC:3.5.4.10; EC:2.1.2.3	IMP cyclohydrolase; Phosphoribosylaminoimidazolecarboxamide formyltransferase	CYTOPLASMIC_DOMAIN (PHOBIUS); NON_CYTOPLASMIC_DOMAIN (PHOBIUS); TRANSMEMBRANE (PHOBIUS); TRANSMEMBRANE (PHOBIUS); CYTOPLASMIC_DOMAIN (PHOBIUS)	no GO terms	no GO terms	Larva	713.174	-2.18174	0.183939	1.00994e-33	2.1244e-32
BANY.1.2.g01698	[INTERPRO, BLASTED, MAPPED, ANNOTATED]	sodium-coupled monocarboxylate transporter 1	sodium-coupled monocarboxylate transporter 1 [Bicyclus anynana]	19482	10	5.42e-49	93.63	3	C:GO:0016021; F:GO:0022857; P:GO:0055085	C:integral component of membrane; F:transmembrane transporter activity; P:transmembrane transport	NA	NA	NON_CYTOPLASMIC_DOMAIN (PHOBIUS); CYTOPLASMIC_DOMAIN (PHOBIUS); TRANSMEMBRANE (PHOBIUS); TMhelix (TMHMM)	no GO terms	no GO terms	Adult	108.507	4.55221	0.406566	1.08182e-33	2.27243e-32
BANY.1.2.g04283	[INTERPRO, BLASTED, ANNOTATED]	zinc finger protein 708-like	zinc finger protein 708-like [Bicyclus anynana]	7811	10	0	70.48	1	F:GO:0003676	F:nucleic acid binding	NA	NA	IPR013087 (SMART); G3DSA:3.30.160.60 (GENE3D); PTHR24393 (PANTHER); IPR013087 (PROSITE_PATTERNS); IPR013087 (PROSITE_PATTERNS); IPR013087 (PROSITE_PROFILES); IPR013087 (PROSITE_PROFILES); IPR036236 (SUPERFAMILY)	F:GO:0003676	F:nucleic acid binding	Larva	2306.05	-1.75632	0.149585	1.15342e-33	2.41946e-32
BANY.1.2.g07424	[INTERPRO, BLASTED]	dihydrolipoyllysine-residue acetyltransferase component of pyruvate dehydrogenase complex, mitochondrial isoform X2	uncharacterized protein LOC111361554 [Spodoptera litura]	11795	10	6.92e-41	81.87	NA	NA	NA	NA	NA	CYTOPLASMIC_DOMAIN (PHOBIUS); NON_CYTOPLASMIC_DOMAIN (PHOBIUS); CYTOPLASMIC_DOMAIN (PHOBIUS); TRANSMEMBRANE (PHOBIUS); TRANSMEMBRANE (PHOBIUS); TRANSMEMBRANE (PHOBIUS); NON_CYTOPLASMIC_DOMAIN (PHOBIUS); TMhelix (TMHMM); TMhelix (TMHMM); TMhelix (TMHMM)	no GO terms	no GO terms	Adult	904.358	1.89728	0.161609	1.18181e-33	2.47559e-32
BANY.1.2.g16332	[INTERPRO, BLASTED, MAPPED, ANNOTATED]	low density lipoprotein receptor-related protein precursor	uncharacterized protein LOC112051338 [Bicyclus anynana]	13686	10	6.81e-120	96.44	1	C:GO:0016021	C:integral component of membrane	NA	NA	IPR000859 (SMART); IPR035914 (G3DSA:2.60.120.GENE3D); PTHR47537:SF4 (PANTHER); PTHR47537 (PANTHER); IPR000859 (PROSITE_PROFILES); IPR000859 (CDD); IPR035914 (SUPERFAMILY)	no GO terms	no GO terms	Adult	281.809	4.25619	0.360418	1.18773e-33	2.48454e-32
BANY.1.2.g13691	[INTERPRO, BLASTED, MAPPED, ANNOTATED]	26S proteasome non-ATPase regulatory subunit 4	26S proteasome non-ATPase regulatory subunit 4 [Bicyclus anynana]	1107	10	0	97.38	1	C:GO:0000502	C:proteasome complex	NA	NA	Coil (COILS); Coil (COILS); IPR002035 (SMART); IPR003903 (SMART); IPR036465 (G3DSA:3.40.50.GENE3D); IPR002035 (PFAM); IPR003903 (PFAM); mobidb-lite (MOBIDB_LITE); mobidb-lite (MOBIDB_LITE); mobidb-lite (MOBIDB_LITE); mobidb-lite (MOBIDB_LITE); mobidb-lite (MOBIDB_LITE); PTHR10223:SF7 (PANTHER); PTHR10223 (PANTHER); IPR003903 (PROSITE_PROFILES); IPR002035 (PROSITE_PROFILES); IPR003903 (PROSITE_PRO…	no GO terms	no GO terms	Larva	7994.66	-3.07788	0.263951	1.24008e-33	2.59046e-32
BANY.1.2.g07890	[INTERPRO, BLASTED, MAPPED, ANNOTATED]	reverse transcriptase	uncharacterized protein LOC112044210 [Bicyclus anynana]	18749	10	1.77e-52	78.95	4	F:GO:0003964; F:GO:0004519; P:GO:0006278; P:GO:0090305	F:RNA-directed DNA polymerase activity; F:endonuclease activity; P:RNA-dependent DNA biosynthetic process; P:nucleic acid phosphodiester bond hydrolysis	EC:2.7.7.49	RNA-directed DNA polymerase	CYTOPLASMIC_DOMAIN (PHOBIUS); TRANSMEMBRANE (PHOBIUS); NON_CYTOPLASMIC_DOMAIN (PHOBIUS)	no GO terms	no GO terms	Adult	117.091	7.26698	0.608448	1.42853e-33	2.98002e-32
BANY.1.2.g15917	[INTERPRO, BLASTED, MAPPED, ANNOTATED]	T-complex protein 1 subunit beta	T-complex protein 1 subunit beta [Bicyclus anynana]	5954	10	2.16e-34	98.28	4	F:GO:0005524; C:GO:0005832; P:GO:0006457; F:GO:0051082	F:ATP binding; C:chaperonin-containing T-complex; P:protein folding; F:unfolded protein binding	NA	NA	no IPS match	no IPS match	no IPS match	Larva	1787.71	-1.77374	0.148234	1.4372e-33	2.99398e-32
BANY.1.2.g05717	[INTERPRO, BLASTED, MAPPED, ANNOTATED]	proteasome subunit beta type-2	proteasome subunit beta type-2 [Bicyclus anynana]	2327	10	6.73e-33	99.29	5	F:GO:0004298; C:GO:0005634; C:GO:0005737; C:GO:0005839; P:GO:0051603	F:threonine-type endopeptidase activity; C:nucleus; C:cytoplasm; C:proteasome core complex; P:proteolysis involved in cellular protein catabolic process	EC:3.4.25	Acting on peptide bonds (peptidases)	NON_CYTOPLASMIC_DOMAIN (PHOBIUS); TRANSMEMBRANE (PHOBIUS); CYTOPLASMIC_DOMAIN (PHOBIUS); TMhelix (TMHMM)	no GO terms	no GO terms	Larva	9049.03	-3.35588	0.28777	1.46811e-33	3.05415e-32
BANY.1.2.g24328	[INTERPRO, BLASTED, MAPPED, ANNOTATED]	proteasome maturation protein	LOW QUALITY PROTEIN: proteasome maturation protein [Bicyclus anynana]	1748	10	7.8e-28	92.28	2	C:GO:0000502; P:GO:0043248	C:proteasome complex; P:proteasome assembly	NA	NA	SIGNAL_PEPTIDE_C_REGION (PHOBIUS); SIGNAL_PEPTIDE_N_REGION (PHOBIUS); CYTOPLASMIC_DOMAIN (PHOBIUS); SIGNAL_PEPTIDE_H_REGION (PHOBIUS); NON_CYTOPLASMIC_DOMAIN (PHOBIUS); TRANSMEMBRANE (PHOBIUS); SIGNAL_PEPTIDE (PHOBIUS); TMhelix (TMHMM)	no GO terms	no GO terms	Larva	5321.1	-3.08184	0.263193	1.58654e-33	3.29599e-32
BANY.1.2.g17200	[INTERPRO, BLASTED, MAPPED, ANNOTATED]	monocarboxylate transporter 14-like	monocarboxylate transporter 14-like [Bicyclus anynana]	9558	10	0	75.45	2	C:GO:0005887; P:GO:0055085	C:integral component of plasma membrane; P:transmembrane transport	NA	NA	IPR011701 (PFAM); G3DSA:1.20.1250.20 (GENE3D); mobidb-lite (MOBIDB_LITE); mobidb-lite (MOBIDB_LITE); mobidb-lite (MOBIDB_LITE); mobidb-lite (MOBIDB_LITE); PTHR11360 (PANTHER); PTHR11360:SF111 (PANTHER); NON_CYTOPLASMIC_DOMAIN (PHOBIUS); CYTOPLASMIC_DOMAIN (PHOBIUS); CYTOPLASMIC_DOMAIN (PHOBIUS); CYTOPLASMIC_DOMAIN (PHOBIUS); TRANSMEMBRANE (PHOBIUS); NON_CYTOPLASMIC_DOMAIN (PHOBIUS); TRANSMEMBRANE…	C:GO:0005887; P:GO:0055085	C:integral component of plasma membrane; P:transmembrane transport	Adult	1592.04	3.47362	0.322684	1.76214e-33	3.65577e-32
BANY.1.2.g15507	[INTERPRO, BLASTED]	uncharacterized protein LOC112050764	uncharacterized protein LOC112050764 [Bicyclus anynana]	21718	10	0	87.89	NA	NA	NA	NA	NA	IPR006579 (SMART); IPR006579 (PFAM); mobidb-lite (MOBIDB_LITE); mobidb-lite (MOBIDB_LITE); mobidb-lite (MOBIDB_LITE); mobidb-lite (MOBIDB_LITE); mobidb-lite (MOBIDB_LITE); mobidb-lite (MOBIDB_LITE); mobidb-lite (MOBIDB_LITE); mobidb-lite (MOBIDB_LITE); mobidb-lite (MOBIDB_LITE)	no GO terms	no GO terms	Larva	813.224	-2.62193	0.222674	1.78471e-33	3.69754e-32
BANY.1.2.g16512	[INTERPRO, BLASTED, MAPPED, ANNOTATED]	N-sulphoglucosamine sulphohydrolase isoform X1	N-sulphoglucosamine sulphohydrolase isoform X1 [Bicyclus anynana]	3800	10	7.02e-58	87.61	1	F:GO:0008484	F:sulfuric ester hydrolase activity	NA	NA	mobidb-lite (MOBIDB_LITE)	no GO terms	no GO terms	Larva	830.587	-3.16584	0.27371	1.79702e-33	3.71793e-32
BANY.1.2.g02389	[INTERPRO, BLASTED, ANNOTATED]	myosin heavy chain, muscle isoform X9	myosin heavy chain, muscle isoform X9 [Bicyclus anynana]	23819	10	0	92.24	2	F:GO:0003774; C:GO:0016459	F:motor activity; C:myosin complex	NA	NA	Coil (COILS); Coil (COILS); Coil (COILS); Coil (COILS); Coil (COILS); Coil (COILS); G3DSA:1.20.5.370 (GENE3D); IPR002928 (PFAM); G3DSA:1.20.5.370 (GENE3D); G3DSA:1.20.5.370 (GENE3D); PTHR22988:SF58 (PANTHER); PTHR22988 (PANTHER); SSF90257 (SUPERFAMILY); SSF57997 (SUPERFAMILY); SSF90257 (SUPERFAMILY)	F:GO:0003774; C:GO:0016459	F:motor activity; C:myosin complex	Adult	40175.1	2.7488	0.226198	1.90753e-33	3.94119e-32
BANY.1.2.g00623	[INTERPRO, BLASTED, MAPPED, ANNOTATED]	protein retinal degeneration B	protein retinal degeneration B [Bicyclus anynana]	12136	10	0	95.64	3	F:GO:0005548; P:GO:0015914; F:GO:0046872	F:phospholipid transporter activity; P:phospholipid transport; F:metal ion binding	NA	NA	IPR001666 (PRINTS); IPR004177 (SMART); IPR031315 (SMART); IPR023393 (G3DSA:3.30.530.GENE3D); IPR001666 (PFAM); IPR004177 (PFAM); mobidb-lite (MOBIDB_LITE); mobidb-lite (MOBIDB_LITE); mobidb-lite (MOBIDB_LITE); PTHR10658:SF11 (PANTHER); IPR001666 (PANTHER); IPR004177 (PROSITE_PROFILES); cd08889 (CDD); SSF55961 (SUPERFAMILY); IPR036412 (SUPERFAMILY)	F:GO:0005548; P:GO:0015914; F:GO:0046872	F:phospholipid transporter activity; P:phospholipid transport; F:metal ion binding	Adult	667.571	3.13171	0.270736	2.46614e-33	5.08838e-32
BANY.1.2.g00286	[INTERPRO, BLASTED, MAPPED, ANNOTATED]	dolichyl-diphosphooligosaccharide--protein glycosyltransferase subunit STT3A	dolichyl-diphosphooligosaccharide--protein glycosyltransferase subunit STT3A [Bicyclus anynana]	2706	10	4.7e-30	95.68	3	F:GO:0004576; P:GO:0006486; C:GO:0016021	F:oligosaccharyl transferase activity; P:protein glycosylation; C:integral component of membrane	EC:2.4.1.119	Glycosyltransferases	no IPS match	no IPS match	no IPS match	Larva	225.239	-2.13395	0.179035	2.5838e-33	5.3239e-32
BANY.1.2.g12104	[INTERPRO, BLASTED, MAPPED, ANNOTATED]	1-phosphatidylinositol 4,5-bisphosphate phosphodiesterase isoform X1	1-phosphatidylinositol 4,5-bisphosphate phosphodiesterase isoform X2 [Bicyclus anynana]	41485	10	2.97e-44	98.98	4	F:GO:0004435; F:GO:0005509; P:GO:0016042; P:GO:0035556	F:phosphatidylinositol phospholipase C activity; F:calcium ion binding; P:lipid catabolic process; P:intracellular signal transduction	EC:3.1.4.11; EC:3.1.4.3	Phosphoinositide phospholipase C; Phospholipase C	Coil (COILS)	no GO terms	no GO terms	Adult	1476.1	4.31285	0.392692	3.06258e-33	6.30183e-32
BANY.1.2.g14035	[INTERPRO, BLASTED, MAPPED, ANNOTATED]	chitinase-like protein EN03 isoform X1	chitinase-like protein EN03 isoform X3 [Bicyclus anynana]	15629	10	5.71e-49	90.62	2	P:GO:0005975; F:GO:0008061	P:carbohydrate metabolic process; F:chitin binding	NA	NA	TRANSMEMBRANE (PHOBIUS); NON_CYTOPLASMIC_DOMAIN (PHOBIUS); CYTOPLASMIC_DOMAIN (PHOBIUS)	no GO terms	no GO terms	Adult	10627.6	3.21981	0.278262	3.08966e-33	6.34891e-32
BANY.1.2.g02078	[INTERPRO, BLASTED]	ribosome biogenesis protein BRX1 homolog	ribosome biogenesis protein BRX1 homolog [Bicyclus anynana]	3763	10	2.57e-55	90.52	NA	NA	NA	NA	NA	IPR007109 (PFAM); IPR026532 (PANTHER); PTHR13634:SF0 (PANTHER); SIGNAL_PEPTIDE_C_REGION (PHOBIUS); NON_CYTOPLASMIC_DOMAIN (PHOBIUS); SIGNAL_PEPTIDE_N_REGION (PHOBIUS); SIGNAL_PEPTIDE_H_REGION (PHOBIUS); SIGNAL_PEPTIDE (PHOBIUS); IPR007109 (PROSITE_PROFILES); SignalP-noTM (SIGNALP_EUK)	no GO terms	no GO terms	Larva	1154.34	-1.83988	0.156647	3.62928e-33	7.44767e-32
BANY.1.2.g16066	[INTERPRO, BLASTED, MAPPED, ANNOTATED]	importin subunit alpha-1-like	importin subunit alpha-5-like [Bicyclus anynana]	8843	10	4.95e-30	81.18	4	C:GO:0005634; C:GO:0005737; P:GO:0006606; F:GO:0061608	C:nucleus; C:cytoplasm; P:protein import into nucleus; F:nuclear import signal receptor activity	NA	NA	SIGNAL_PEPTIDE (PHOBIUS); SIGNAL_PEPTIDE_N_REGION (PHOBIUS); NON_CYTOPLASMIC_DOMAIN (PHOBIUS); SIGNAL_PEPTIDE_H_REGION (PHOBIUS); SIGNAL_PEPTIDE_C_REGION (PHOBIUS)	no GO terms	no GO terms	Larva	104.084	-4.48171	0.376854	4.17222e-33	8.55023e-32
BANY.1.2.g23749	[INTERPRO, BLASTED, MAPPED, ANNOTATED]	aldo-keto reductase AKR2E4-like	aldo-keto reductase AKR2E4-like [Bicyclus anynana]	14045	10	3.05e-40	88.65	2	F:GO:0016491; P:GO:0055114	F:oxidoreductase activity; P:oxidation-reduction process	NA	NA	Coil (COILS)	no GO terms	no GO terms	Adult	393.223	3.94649	0.324567	4.19049e-33	8.57605e-32
BANY.1.2.g01146	[INTERPRO, BLASTED]	uncharacterized protein LOC112049583	uncharacterized protein LOC112049583 [Bicyclus anynana]	2277	10	6.63e-25	87.09	NA	NA	NA	NA	NA	mobidb-lite (MOBIDB_LITE)	no GO terms	no GO terms	Larva	340.393	-10.6074	1.07946	5.39962e-33	1.10357e-31
BANY.1.2.g07692	[INTERPRO, BLASTED, MAPPED, ANNOTATED]	probable small nuclear ribonucleoprotein Sm D2	probable small nuclear ribonucleoprotein Sm D2 [Bicyclus anynana]	2009	10	1.29e-47	99.76	3	P:GO:0006397; P:GO:0008380; C:GO:0030532	P:mRNA processing; P:RNA splicing; C:small nuclear ribonucleoprotein complex	NA	NA	no IPS match	no IPS match	no IPS match	Larva	2151.4	-2.70781	0.234488	6.26015e-33	1.27771e-31
BANY.1.2.g10385	[INTERPRO, BLASTED, MAPPED, ANNOTATED]	reverse transcriptase	nose resistant to fluoxetine protein 6-like isoform X2 [Bicyclus anynana]	17254	10	8.23e-44	85.27	4	F:GO:0003964; F:GO:0004519; P:GO:0006278; P:GO:0090305	F:RNA-directed DNA polymerase activity; F:endonuclease activity; P:RNA-dependent DNA biosynthetic process; P:nucleic acid phosphodiester bond hydrolysis	EC:2.7.7.49	RNA-directed DNA polymerase	SIGNAL_PEPTIDE_H_REGION (PHOBIUS); SIGNAL_PEPTIDE_N_REGION (PHOBIUS); SIGNAL_PEPTIDE_C_REGION (PHOBIUS); SIGNAL_PEPTIDE (PHOBIUS); NON_CYTOPLASMIC_DOMAIN (PHOBIUS); SignalP-TM (SIGNALP_GRAM_POSITIVE); SignalP-noTM (SIGNALP_EUK); TMhelix (TMHMM)	no GO terms	no GO terms	Adult	150.912	7.60176	0.651087	6.49145e-33	1.32314e-31
BANY.1.2.g15047	[INTERPRO, BLASTED]	L-lactate dehydrogenase isoform X2	L-lactate dehydrogenase isoform X4 [Bicyclus anynana]	12327	10	7.19e-42	97.22	NA	NA	NA	NA	NA	no IPS match	no IPS match	no IPS match	Larva	252.939	-2.71628	0.234209	7.33246e-33	1.49254e-31
BANY.1.2.g15167	[INTERPRO, BLASTED, MAPPED, ANNOTATED]	RNA-binding protein Nova-2 isoform X3	RNA-binding protein Nova-1 [Eumeta japonica]	41415	10	2.2e-34	98.91	2	P:GO:0000398; F:GO:0003723	P:mRNA splicing, via spliceosome; F:RNA binding	NA	NA	no IPS match	no IPS match	no IPS match	Adult	780.711	2.93358	0.263162	7.70952e-33	1.56719e-31
BANY.1.2.g07671	[INTERPRO, BLASTED, MAPPED, ANNOTATED]	facilitated trehalose transporter Tret1-like	facilitated trehalose transporter Tret1-like [Bicyclus anynana]	11628	10	2.38e-30	92.74	3	C:GO:0016021; F:GO:0022857; P:GO:0055085	C:integral component of membrane; F:transmembrane transporter activity; P:transmembrane transport	NA	NA	TRANSMEMBRANE (PHOBIUS); NON_CYTOPLASMIC_DOMAIN (PHOBIUS); CYTOPLASMIC_DOMAIN (PHOBIUS); NON_CYTOPLASMIC_DOMAIN (PHOBIUS); TRANSMEMBRANE (PHOBIUS); cd17358 (CDD); TMhelix (TMHMM)	no GO terms	no GO terms	Adult	268.413	7.68677	0.660278	7.99374e-33	1.62278e-31
BANY.1.2.g13681	[INTERPRO, BLASTED]	flocculation protein FLO11-like	mucin-5AC-like isoform X2 [Bicyclus anynana]	4213	10	0	74.5	NA	NA	NA	NA	NA	mobidb-lite (MOBIDB_LITE); mobidb-lite (MOBIDB_LITE); mobidb-lite (MOBIDB_LITE); mobidb-lite (MOBIDB_LITE); mobidb-lite (MOBIDB_LITE)	no GO terms	no GO terms	Adult	72.5888	3.59235	0.305773	8.61224e-33	1.746e-31
[truncated: 21,896 more rows]

## Sheet: Table_S3
Table S3: GO enrichment analysis results for genes upregulated in the adult heads.
[truncated: 256 more rows]

[truncated: 21 more sheets: Table_S4, Table_S5, Table_S6, Table_S7, Table_S8, Table_S9, Table_S10, Table_S11, Table_S12, Table_S13, Table_S14, Table_S15, Table_S16, Table_S17, Table_S18, Table_S19, Table_S20, Table_S21, Table_S22, Table_S23 …]
